# Supplementary material for: Major Latex Protein MdMLP423 Negatively Regulates Defense against Fungal Infections in Apple
Source: Int J Mol Sci. 2020 Mar 10;21(5):1879. doi: 10.3390/ijms21051879 (PMC7084931; doi:10.3390/ijms21051879)
Supplement: Supplementary file 1 [file ijms-21-01879-s001.zip › Supplementary materials/Table S5.xlsx]

## Sheet: Sheet1
Table S5. Primers for qRT-PCR
ID	Forward	Reverse
MD01G1106900	GACCACTGGTTTTGGTGCAA	GGGTCGATTCTGTGGTGCTG
MD02G1209600	TCTCCTTCAAAGTGTTGTTGC	TTCAGGGACAGGTGATGG
MD03G1059200	TCACGGGGAACTCTTCTGCT	ATTCGGGAGTGCAGTCTTCTC
MD04G1197400	TTCTGGTTCTGGGAAGTCTACT	GGTCACATAGGCAGCAGTG
MD10G1172200	TGAGTCCATTGTCATTCTTGAG	GGTTCTTGTCCTCTCCAAAC
MD10G1243000	GCAGTGTCGTCGTCTCCTA	TTGCCTGGCTCTTCCTTC
MD11G1189000	TTGATGCCAGCCCTGCAAAT	GGGCTTGAAGCTCGTTGTTG
MD11G1237900	CGGAGAAAGGCATTGTGT	CAAGTTTATCGGCATCACTGA
MD13G1209700	AAGGCTATGATGGCAAGC	AATACACACAAGCATTTGGC
MD15G1068200	TCTACCACAAAGCCTGCTTCC	CAAGACTGCCGGTTCTTTTGA
MD17G1220600	TCCTGCTGATGATGATGATG	GGCTACATTGAGATTTGTCCTG
MD17G1225100	AAATCACCATTTCCTTGCGCC	ACGGTAACGTTGACCACCAT
