# Supplementary material for: Major Latex Protein MdMLP423 Negatively Regulates Defense against Fungal Infections in Apple
Source: Int J Mol Sci. 2020 Mar 10;21(5):1879. doi: 10.3390/ijms21051879 (PMC7084931; doi:10.3390/ijms21051879)
Supplement: Supplementary file 1 [file ijms-21-01879-s001.zip › Supplementary materials/Table S1.xlsx]

## Sheet: Sheet1
Table S1. Basic data of transcriptome
Sample	Total Clean Bases(Gb)	Total Genome Mapping(%)	Total Gene Mapping(%)
CK_1	10.53	90.94	85
CK_2	10.43	91.24	84.87
CK_3	10.61	90.77	84.61
T_1	10.41	89.25	80.41
T_2	10.36	88.89	80.39
T_3	8.97	88.58	79.5
