# Supplementary material for: Major Latex Protein MdMLP423 Negatively Regulates Defense against Fungal Infections in Apple
Source: Int J Mol Sci. 2020 Mar 10;21(5):1879. doi: 10.3390/ijms21051879 (PMC7084931; doi:10.3390/ijms21051879)
Supplement: Supplementary file 1 [file ijms-21-01879-s001.zip › Supplementary materials/Table S2.xlsx]

## Sheet: Sheet1
Table S2. 31 KEGG pathways
NO.	Pathway ID	Pathway Name	Level 1	Level 2	Term Candidate Gene Num	Total Candidate Gene Num	Term Gene Num	Total Gene Num	Rich Ratio	P value	Q value
1	ko00670	One carbon pool by folate	Metabolism	Metabolism of cofactors and vitamins	76	5094	147	19427	0.517007	3.64475e-11	4.99331e-09
2	ko01200	Carbon metabolism	Metabolism	Global and overview maps	289	5094	802	19427	0.360349	2.5734e-10	1.76278e-08
3	ko00230	Purine metabolism	Metabolism	Nucleotide metabolism	162	5094	450	19427	0.36	2.39878e-06	6.57266e-05
4	ko00010	Glycolysis / Gluconeogenesis	Metabolism	Carbohydrate metabolism	139	5094	379	19427	0.366755	4.0031e-06	9.1404e-05
5	ko00270	Cysteine and methionine metabolism	Metabolism	Amino acid metabolism	136	5094	372	19427	0.365591	6.11324e-06	0.000113949
6	ko00520	Amino sugar and nucleotide sugar metabolism	Metabolism	Carbohydrate metabolism	176	5094	503	19427	0.349901	6.65398e-06	0.000113949
7	ko00195	Photosynthesis	Metabolism	Energy metabolism	78	5094	201	19427	0.38806	5.91965e-05	0.000901103
8	ko01230	Biosynthesis of amino acids	Metabolism	Global and overview maps	254	5094	802	19427	0.316708	0.000249892	0.00342352
9	ko00630	Glyoxylate and dicarboxylate metabolism	Metabolism	Carbohydrate metabolism	90	5094	248	19427	0.362903	0.000282169	0.00351429
10	ko00710	Carbon fixation in photosynthetic organisms	Metabolism	Energy metabolism	95	5094	265	19427	0.358491	0.000318543	0.0036367
11	ko00260	Glycine, serine and threonine metabolism	Metabolism	Amino acid metabolism	74	5094	200	19427	0.37	0.000492048	0.00518542
12	ko00591	Linoleic acid metabolism	Metabolism	Lipid metabolism	50	5094	126	19427	0.396825	0.000642409	0.00628643
13	ko00030	Pentose phosphate pathway	Metabolism	Carbohydrate metabolism	65	5094	175	19427	0.371429	0.000929595	0.00795965
14	ko00480	Glutathione metabolism	Metabolism	Metabolism of other amino acids	101	5094	292	19427	0.34589	0.000881872	0.00795965
15	ko00061	Fatty acid biosynthesis	Metabolism	Lipid metabolism	63	5094	173	19427	0.364162	0.00193574	0.0155998
16	ko00052	Galactose metabolism	Metabolism	Carbohydrate metabolism	116	5094	350	19427	0.331429	0.00219462	0.0167035
17	ko00051	Fructose and mannose metabolism	Metabolism	Carbohydrate metabolism	78	5094	225	19427	0.346667	0.00296811	0.0214016
18	ko00620	Pyruvate metabolism	Metabolism	Carbohydrate metabolism	94	5094	279	19427	0.336918	0.00319168	0.021863
19	ko00760	Nicotinate and nicotinamide metabolism	Metabolism	Metabolism of cofactors and vitamins	55	5094	151	19427	0.364238	0.00357839	0.0233447
20	ko00330	Arginine and proline metabolism	Metabolism	Amino acid metabolism	67	5094	191	19427	0.350785	0.00407835	0.025397
21	ko04016	MAPK signaling pathway - plant	Environmental Information Processing	Signal transduction	313	5094	1052	19427	0.297529	0.00448127	0.0266928
22	ko00053	Ascorbate and aldarate metabolism	Metabolism	Carbohydrate metabolism	102	5094	310	19427	0.329032	0.00494534	0.0271005
23	ko00920	Sulfur metabolism	Metabolism	Energy metabolism	41	5094	108	19427	0.37963	0.00482593	0.0271005
24	ko00020	Citrate cycle (TCA cycle)	Metabolism	Carbohydrate metabolism	63	5094	188	19427	0.335106	0.0154928	0.0760804
25	ko00860	Porphyrin and chlorophyll metabolism	Metabolism	Metabolism of cofactors and vitamins	58	5094	171	19427	0.339181	0.0151587	0.0760804
26	ko04075	Plant hormone signal transduction	Environmental Information Processing	Signal transduction	320	5094	1101	19427	0.290645	0.0155493	0.0760804
27	ko00730	Thiamine metabolism	Metabolism	Metabolism of cofactors and vitamins	23	5094	59	19427	0.389831	0.0215437	0.101775
28	ko00640	Propanoate metabolism	Metabolism	Carbohydrate metabolism	34	5094	95	19427	0.357895	0.0248425	0.113447
29	ko00280	Valine, leucine and isoleucine degradation	Metabolism	Amino acid metabolism	60	5094	184	19427	0.326087	0.0310597	0.137264
30	ko04712	Circadian rhythm - plant	Organismal Systems	Environmental adaptation	97	5094	314	19427	0.308917	0.0350534	0.150072
31	ko01212	Fatty acid metabolism	Metabolism	Global and overview maps	109	5094	357	19427	0.305322	0.036785	0.152713
