# Supplementary material for: Major Latex Protein MdMLP423 Negatively Regulates Defense against Fungal Infections in Apple
Source: Int J Mol Sci. 2020 Mar 10;21(5):1879. doi: 10.3390/ijms21051879 (PMC7084931; doi:10.3390/ijms21051879)
Supplement: Supplementary file 1 [file ijms-21-01879-s001.zip › Supplementary materials/Table S3.xlsx]

## Sheet: Sheet1
Table S3.The resistance-related DEGs were obtained from 11,920 DEGs crossed with the PRG database
BGI_novel_G000001
BGI_novel_G000020
BGI_novel_G000028
BGI_novel_G000034
BGI_novel_G000050
BGI_novel_G000051
BGI_novel_G000067
BGI_novel_G000131
BGI_novel_G000135
BGI_novel_G000150
BGI_novel_G000175
BGI_novel_G000186
BGI_novel_G000196
BGI_novel_G000198
BGI_novel_G000203
BGI_novel_G000204
BGI_novel_G000290
BGI_novel_G000302
BGI_novel_G000356
BGI_novel_G000369
BGI_novel_G000373
BGI_novel_G000492
BGI_novel_G000496
BGI_novel_G000521
BGI_novel_G000540
BGI_novel_G000542
BGI_novel_G000544
BGI_novel_G000555
BGI_novel_G000575
BGI_novel_G000596
BGI_novel_G000637
BGI_novel_G000639
BGI_novel_G000664
BGI_novel_G000665
BGI_novel_G000671
BGI_novel_G000673
BGI_novel_G000674
BGI_novel_G000681
BGI_novel_G000695
BGI_novel_G000712
BGI_novel_G000734
BGI_novel_G000741
BGI_novel_G000773
BGI_novel_G000807
BGI_novel_G000818
BGI_novel_G000821
BGI_novel_G000831
BGI_novel_G000877
BGI_novel_G000880
BGI_novel_G000881
BGI_novel_G000919
BGI_novel_G000920
BGI_novel_G000930
BGI_novel_G000932
BGI_novel_G000935
BGI_novel_G000949
BGI_novel_G000974
BGI_novel_G000978
BGI_novel_G001066
BGI_novel_G001067
BGI_novel_G001097
BGI_novel_G001107
BGI_novel_G001114
BGI_novel_G001176
BGI_novel_G001177
BGI_novel_G001178
BGI_novel_G001179
BGI_novel_G001180
BGI_novel_G001188
BGI_novel_G001202
BGI_novel_G001209
BGI_novel_G001231
BGI_novel_G001235
BGI_novel_G001259
BGI_novel_G001286
BGI_novel_G001291
BGI_novel_G001298
BGI_novel_G001307
BGI_novel_G001338
BGI_novel_G001341
BGI_novel_G001371
BGI_novel_G001446
BGI_novel_G001452
BGI_novel_G001457
BGI_novel_G001462
BGI_novel_G001463
BGI_novel_G001464
BGI_novel_G001472
BGI_novel_G001487
BGI_novel_G001533
BGI_novel_G001578
BGI_novel_G001603
BGI_novel_G001611
BGI_novel_G001618
BGI_novel_G001641
BGI_novel_G001662
BGI_novel_G001682
BGI_novel_G001705
BGI_novel_G001738
BGI_novel_G001739
BGI_novel_G001743
BGI_novel_G001748
BGI_novel_G001764
BGI_novel_G001769
BGI_novel_G001770
BGI_novel_G001782
BGI_novel_G001783
BGI_novel_G001784
BGI_novel_G001785
BGI_novel_G001794
BGI_novel_G001808
BGI_novel_G001810
BGI_novel_G001812
BGI_novel_G001822
BGI_novel_G001823
BGI_novel_G001824
BGI_novel_G001827
BGI_novel_G001830
BGI_novel_G001831
BGI_novel_G001835
BGI_novel_G001877
BGI_novel_G001909
BGI_novel_G001928
BGI_novel_G001944
BGI_novel_G001950
BGI_novel_G001951
BGI_novel_G001952
BGI_novel_G001956
BGI_novel_G001957
BGI_novel_G001986
BGI_novel_G001992
BGI_novel_G001993
BGI_novel_G001994
BGI_novel_G002013
BGI_novel_G002061
BGI_novel_G002076
BGI_novel_G002078
BGI_novel_G002079
BGI_novel_G002080
BGI_novel_G002082
BGI_novel_G002096
BGI_novel_G002098
BGI_novel_G002103
BGI_novel_G002126
BGI_novel_G002130
BGI_novel_G002134
BGI_novel_G002145
BGI_novel_G002210
BGI_novel_G002240
BGI_novel_G002263
BGI_novel_G002292
BGI_novel_G002300
BGI_novel_G002313
BGI_novel_G002314
BGI_novel_G002315
BGI_novel_G002323
BGI_novel_G002343
BGI_novel_G002344
BGI_novel_G002346
BGI_novel_G002353
BGI_novel_G002372
BGI_novel_G002382
BGI_novel_G002414
BGI_novel_G002424
BGI_novel_G002444
BGI_novel_G002457
BGI_novel_G002472
BGI_novel_G002473
BGI_novel_G002474
BGI_novel_G002480
BGI_novel_G002487
BGI_novel_G002489
BGI_novel_G002501
BGI_novel_G002510
BGI_novel_G002516
BGI_novel_G002517
BGI_novel_G002523
BGI_novel_G002528
BGI_novel_G002529
BGI_novel_G002530
BGI_novel_G002533
BGI_novel_G002534
BGI_novel_G002559
BGI_novel_G002561
BGI_novel_G002562
BGI_novel_G002585
BGI_novel_G002596
BGI_novel_G002619
BGI_novel_G002631
BGI_novel_G002644
BGI_novel_G002650
BGI_novel_G002678
BGI_novel_G002687
BGI_novel_G002734
BGI_novel_G002735
BGI_novel_G002738
BGI_novel_G002748
BGI_novel_G002760
BGI_novel_G002770
BGI_novel_G002790
BGI_novel_G002795
BGI_novel_G002815
BGI_novel_G002818
BGI_novel_G002821
BGI_novel_G002827
BGI_novel_G002844
BGI_novel_G002864
BGI_novel_G002871
BGI_novel_G002873
BGI_novel_G002888
BGI_novel_G002899
BGI_novel_G002901
BGI_novel_G002916
BGI_novel_G002917
BGI_novel_G002928
BGI_novel_G002930
BGI_novel_G002953
BGI_novel_G002961
BGI_novel_G002963
BGI_novel_G002969
BGI_novel_G002973
BGI_novel_G002982
BGI_novel_G002991
BGI_novel_G003007
BGI_novel_G003031
BGI_novel_G003039
BGI_novel_G003045
BGI_novel_G003074
BGI_novel_G003083
BGI_novel_G003150
BGI_novel_G003177
BGI_novel_G003206
BGI_novel_G003223
BGI_novel_G003264
BGI_novel_G003266
BGI_novel_G003267
BGI_novel_G003276
BGI_novel_G003279
BGI_novel_G003298
BGI_novel_G003300
BGI_novel_G003303
BGI_novel_G003305
BGI_novel_G003309
BGI_novel_G003337
BGI_novel_G003373
BGI_novel_G003378
BGI_novel_G003397
BGI_novel_G003398
BGI_novel_G003400
BGI_novel_G003403
BGI_novel_G003404
BGI_novel_G003412
BGI_novel_G003419
BGI_novel_G003420
BGI_novel_G003421
MD00G1000600
MD00G1008100
MD00G1012600
MD00G1015800
MD00G1017300
MD00G1023300
MD00G1023400
MD00G1023500
MD00G1023600
MD00G1024200
MD00G1024300
MD00G1026100
MD00G1026200
MD00G1027000
MD00G1027200
MD00G1027700
MD00G1034500
MD00G1036800
MD00G1037700
MD00G1040000
MD00G1045300
MD00G1046600
MD00G1046700
MD00G1047400
MD00G1070400
MD00G1076800
MD00G1077000
MD00G1079100
MD00G1085300
MD00G1089600
MD00G1098300
MD00G1101400
MD00G1101700
MD00G1101900
MD00G1102200
MD00G1110500
MD00G1111300
MD00G1117000
MD00G1120600
MD00G1120700
MD00G1125300
MD00G1126100
MD00G1130200
MD00G1130600
MD00G1131100
MD00G1131800
MD00G1140200
MD00G1145000
MD00G1145200
MD00G1145300
MD00G1146900
MD00G1150400
MD00G1156900
MD00G1160200
MD00G1165300
MD00G1165400
MD00G1168300
MD00G1170700
MD00G1172900
MD00G1178900
MD00G1183000
MD00G1214200
MD00G1214300
MD01G1005700
MD01G1016100
MD01G1017900
MD01G1020500
MD01G1024000
MD01G1024900
MD01G1027200
MD01G1027900
MD01G1030600
MD01G1030900
MD01G1031200
MD01G1032200
MD01G1032300
MD01G1036900
MD01G1037300
MD01G1040300
MD01G1044100
MD01G1044600
MD01G1047000
MD01G1048800
MD01G1054800
MD01G1062100
MD01G1062700
MD01G1068500
MD01G1068700
MD01G1071300
MD01G1082000
MD01G1085600
MD01G1091800
MD01G1092900
MD01G1093500
MD01G1093700
MD01G1094700
MD01G1096600
MD01G1096700
MD01G1112100
MD01G1113000
MD01G1116000
MD01G1126500
MD01G1127400
MD01G1128000
MD01G1128300
MD01G1130200
MD01G1137000
MD01G1137200
MD01G1141000
MD01G1141200
MD01G1144700
MD01G1145200
MD01G1145600
MD01G1147600
MD01G1155100
MD01G1155300
MD01G1160900
MD01G1167900
MD01G1168200
MD01G1173700
MD01G1177000
MD01G1177100
MD01G1177200
MD01G1182100
MD01G1185900
MD01G1186200
MD01G1186600
MD01G1187100
MD01G1189400
MD01G1189500
MD01G1190900
MD01G1197300
MD01G1197600
MD01G1199500
MD01G1201800
MD01G1205000
MD01G1205100
MD01G1205200
MD01G1205300
MD01G1211300
MD01G1213600
MD01G1214100
MD01G1214500
MD01G1219100
MD01G1225700
MD01G1229800
MD01G1229900
MD01G1234000
MD02G1000800
MD02G1001300
MD02G1001800
MD02G1003500
MD02G1003800
MD02G1005800
MD02G1006200
MD02G1008300
MD02G1010200
MD02G1012600
MD02G1019700
MD02G1020500
MD02G1022300
MD02G1023100
MD02G1023800
MD02G1024300
MD02G1024400
MD02G1026100
MD02G1028400
MD02G1030300
MD02G1031800
MD02G1032500
MD02G1034100
MD02G1035600
MD02G1038400
MD02G1039900
MD02G1040200
MD02G1041300
MD02G1044300
MD02G1048000
MD02G1051300
MD02G1051700
MD02G1052800
MD02G1053600
MD02G1054400
MD02G1055200
MD02G1056000
MD02G1056800
MD02G1057500
MD02G1060900
MD02G1061400
MD02G1063300
MD02G1065200
MD02G1065900
MD02G1066000
MD02G1069700
MD02G1070000
MD02G1070200
MD02G1070600
MD02G1070700
MD02G1071800
MD02G1071900
MD02G1073500
MD02G1075200
MD02G1076000
MD02G1083100
MD02G1086200
MD02G1086500
MD02G1086800
MD02G1090200
MD02G1093900
MD02G1096100
MD02G1096500
MD02G1097200
MD02G1097500
MD02G1097900
MD02G1100600
MD02G1105000
MD02G1105300
MD02G1119600
MD02G1120400
MD02G1120500
MD02G1121700
MD02G1126100
MD02G1126300
MD02G1127200
MD02G1128200
MD02G1130200
MD02G1130400
MD02G1136100
MD02G1138600
MD02G1141700
MD02G1142700
MD02G1144900
MD02G1159500
MD02G1165400
MD02G1165800
MD02G1166100
MD02G1176200
MD02G1176600
MD02G1179000
MD02G1179800
MD02G1180700
MD02G1181600
MD02G1182500
MD02G1185800
MD02G1191000
MD02G1193800
MD02G1194100
MD02G1199100
MD02G1202000
MD02G1209600
MD02G1212500
MD02G1213700
MD02G1223200
MD02G1236000
MD02G1236100
MD02G1244400
MD02G1250700
MD02G1250800
MD02G1251800
MD02G1252800
MD02G1254900
MD02G1260300
MD02G1261200
MD02G1262400
MD02G1263700
MD02G1264800
MD02G1264900
MD02G1269100
MD02G1270100
MD02G1270300
MD02G1270400
MD02G1272800
MD02G1275000
MD02G1286400
MD02G1289200
MD02G1291600
MD02G1291700
MD02G1302400
MD02G1309800
MD02G1309900
MD02G1313100
MD02G1314300
MD02G1315800
MD03G1001300
MD03G1004400
MD03G1004600
MD03G1007300
MD03G1008000
MD03G1009000
MD03G1016000
MD03G1019500
MD03G1020200
MD03G1022700
MD03G1023600
MD03G1024600
MD03G1025100
MD03G1026000
MD03G1027200
MD03G1027900
MD03G1028600
MD03G1034800
MD03G1048000
MD03G1048800
MD03G1055000
MD03G1062400
MD03G1065300
MD03G1066200
MD03G1069500
MD03G1072200
MD03G1076600
MD03G1080000
MD03G1080600
MD03G1083300
MD03G1088400
MD03G1090600
MD03G1091200
MD03G1096600
MD03G1099900
MD03G1111600
MD03G1127300
MD03G1133300
MD03G1136800
MD03G1148500
MD03G1151100
MD03G1154600
MD03G1159600
MD03G1161800
MD03G1178200
MD03G1187100
MD03G1188200
MD03G1201200
MD03G1202400
MD03G1216600
MD03G1218600
MD03G1222100
MD03G1222700
MD03G1224800
MD03G1231800
MD03G1242000
MD03G1249200
MD03G1253700
MD03G1261900
MD03G1264200
MD03G1274100
MD03G1276700
MD03G1278800
MD03G1279100
MD03G1279600
MD03G1280000
MD03G1282200
MD03G1286700
MD03G1290700
MD03G1290900
MD03G1292900
MD03G1293300
MD03G1297100
MD04G1009400
MD04G1011700
MD04G1013500
MD04G1015300
MD04G1018400
MD04G1019100
MD04G1021900
MD04G1022500
MD04G1022700
MD04G1026800
MD04G1035200
MD04G1035600
MD04G1036100
MD04G1041400
MD04G1041600
MD04G1051600
MD04G1053400
MD04G1053500
MD04G1058000
MD04G1058200
MD04G1064200
MD04G1064400
MD04G1064500
MD04G1070300
MD04G1070400
MD04G1081000
MD04G1092800
MD04G1094400
MD04G1096800
MD04G1101000
MD04G1101400
MD04G1101500
MD04G1101600
MD04G1103200
MD04G1104800
MD04G1125900
MD04G1135400
MD04G1142700
MD04G1143400
MD04G1147500
MD04G1150300
MD04G1150900
MD04G1165400
MD04G1166400
MD04G1166500
MD04G1167100
MD04G1173700
MD04G1176700
MD04G1178900
MD04G1181800
MD04G1183000
MD04G1183100
MD04G1187600
MD04G1197100
MD04G1197400
MD04G1205300
MD04G1208600
MD04G1223900
MD04G1226000
MD04G1228500
MD04G1229700
MD04G1230500
MD04G1233600
MD04G1243700
MD04G1244100
MD04G1244900
MD04G1246200
MD05G1001600
MD05G1002400
MD05G1003800
MD05G1005500
MD05G1006400
MD05G1008700
MD05G1011900
MD05G1018300
MD05G1018900
MD05G1024900
MD05G1026500
MD05G1029400
MD05G1029800
MD05G1032400
MD05G1033900
MD05G1044100
MD05G1056000
MD05G1069800
MD05G1075200
MD05G1083200
MD05G1086000
MD05G1088500
MD05G1090800
MD05G1092000
MD05G1095000
MD05G1096400
MD05G1106200
MD05G1118300
MD05G1121900
MD05G1136500
MD05G1136700
MD05G1137300
MD05G1137900
MD05G1138400
MD05G1138500
MD05G1139000
MD05G1140000
MD05G1145200
MD05G1147100
MD05G1151200
MD05G1152200
MD05G1155300
MD05G1156200
MD05G1156600
MD05G1157200
MD05G1158100
MD05G1163600
MD05G1163800
MD05G1165400
MD05G1179600
MD05G1179900
MD05G1180500
MD05G1188600
MD05G1190200
MD05G1190400
MD05G1190600
MD05G1195300
MD05G1197600
MD05G1198800
MD05G1206700
MD05G1207400
MD05G1207700
MD05G1207800
MD05G1211500
MD05G1216400
MD05G1229600
MD05G1230200
MD05G1235100
MD05G1243400
MD05G1251300
MD05G1253200
MD05G1254200
MD05G1255200
MD05G1257000
MD05G1257400
MD05G1260400
MD05G1260700
MD05G1260900
MD05G1261000
MD05G1261100
MD05G1264700
MD05G1265200
MD05G1269700
MD05G1274400
MD05G1276300
MD05G1289000
MD05G1293900
MD05G1294300
MD05G1297400
MD05G1297700
MD05G1298700
MD05G1299200
MD05G1299400
MD05G1305200
MD05G1307500
MD05G1311400
MD05G1312500
MD05G1315300
MD05G1315500
MD05G1316200
MD05G1316700
MD05G1317400
MD05G1317500
MD05G1319900
MD05G1325300
MD05G1326100
MD05G1333900
MD05G1334300
MD05G1337000
MD05G1337300
MD05G1339600
MD05G1340400
MD05G1348900
MD05G1349200
MD05G1355300
MD05G1357900
MD05G1362400
MD05G1363800
MD06G1001000
MD06G1002400
MD06G1005100
MD06G1014400
MD06G1017600
MD06G1024600
MD06G1031700
MD06G1033900
MD06G1037400
MD06G1048500
MD06G1051900
MD06G1067000
MD06G1074600
MD06G1086700
MD06G1086900
MD06G1088300
MD06G1094000
MD06G1094300
MD06G1102500
MD06G1102900
MD06G1103100
MD06G1109000
MD06G1110900
MD06G1113000
MD06G1113200
MD06G1113900
MD06G1114200
MD06G1115800
MD06G1121900
MD06G1122300
MD06G1123400
MD06G1127400
MD06G1128700
MD06G1128800
MD06G1128900
MD06G1130000
MD06G1141200
MD06G1147000
MD06G1149200
MD06G1152200
MD06G1154100
MD06G1154300
MD06G1156900
MD06G1157200
MD06G1160600
MD06G1162500
MD06G1164800
MD06G1167200
MD06G1174700
MD06G1177800
MD06G1178300
MD06G1180000
MD06G1183800
MD06G1185000
MD06G1188000
MD06G1189700
MD06G1189800
MD06G1190400
MD06G1192900
MD06G1195500
MD06G1196100
MD06G1197800
MD06G1198600
MD06G1199800
MD06G1202700
MD06G1208200
MD06G1212600
MD06G1212700
MD06G1216500
MD06G1217200
MD06G1218400
MD06G1221600
MD06G1225100
MD06G1227100
MD06G1227800
MD06G1230900
MD06G1231000
MD06G1232800
MD06G1234800
MD07G1014700
MD07G1014900
MD07G1015400
MD07G1015700
MD07G1016100
MD07G1016200
MD07G1016700
MD07G1017400
MD07G1019600
MD07G1019700
MD07G1019800
MD07G1021700
MD07G1023500
MD07G1023700
MD07G1023800
MD07G1024100
MD07G1024300
MD07G1024400
MD07G1027900
MD07G1028000
MD07G1029300
MD07G1029500
MD07G1032400
MD07G1033700
MD07G1034900
MD07G1038000
MD07G1044800
MD07G1045600
MD07G1056600
MD07G1057200
MD07G1061500
MD07G1066800
MD07G1068500
MD07G1072300
MD07G1079300
MD07G1079400
MD07G1081500
MD07G1082000
MD07G1083300
MD07G1084200
MD07G1089300
MD07G1091500
MD07G1091800
MD07G1092600
MD07G1092700
MD07G1094900
MD07G1102600
MD07G1102800
MD07G1104700
MD07G1108800
MD07G1112800
MD07G1112900
MD07G1115900
MD07G1118900
MD07G1126800
MD07G1130500
MD07G1131400
MD07G1134700
MD07G1143900
MD07G1154800
MD07G1162400
MD07G1163400
MD07G1166100
MD07G1168800
MD07G1173900
MD07G1176000
MD07G1193800
MD07G1193900
MD07G1196700
MD07G1196800
MD07G1200200
MD07G1202100
MD07G1212200
MD07G1212700
MD07G1220200
MD07G1221400
MD07G1224200
MD07G1228900
MD07G1234700
MD07G1237300
MD07G1238200
MD07G1242000
MD07G1242100
MD07G1242500
MD07G1243500
MD07G1244000
MD07G1244500
MD07G1244600
MD07G1245100
MD07G1245600
MD07G1246000
MD07G1246100
MD07G1246200
MD07G1248400
MD07G1248600
MD07G1248700
MD07G1249700
MD07G1249800
MD07G1250800
MD07G1251200
MD07G1252400
MD07G1255300
MD07G1258100
MD07G1258400
MD07G1258600
MD07G1258700
MD07G1258800
MD07G1259200
MD07G1259300
MD07G1260100
MD07G1260700
MD07G1261100
MD07G1261200
MD07G1261600
MD07G1270800
MD07G1273500
MD07G1273800
MD07G1284200
MD07G1288800
MD07G1295700
MD07G1296200
MD07G1305600
MD07G1306200
MD08G1003700
MD08G1007500
MD08G1011400
MD08G1011600
MD08G1011700
MD08G1012800
MD08G1018800
MD08G1019200
MD08G1019600
MD08G1019800
MD08G1020600
MD08G1022500
MD08G1026600
MD08G1028000
MD08G1037100
MD08G1040700
MD08G1040800
MD08G1045100
MD08G1047300
MD08G1055100
MD08G1060000
MD08G1063300
MD08G1074000
MD08G1074700
MD08G1077600
MD08G1086800
MD08G1094100
MD08G1097400
MD08G1101500
MD08G1102900
MD08G1104300
MD08G1106800
MD08G1110200
MD08G1110300
MD08G1112700
MD08G1116700
MD08G1131400
MD08G1135100
MD08G1140900
MD08G1141400
MD08G1142600
MD08G1145100
MD08G1147200
MD08G1150100
MD08G1180000
MD08G1180200
MD08G1182700
MD08G1184400
MD08G1190600
MD08G1200700
MD08G1202100
MD08G1206800
MD08G1210700
MD08G1210900
MD08G1220500
MD08G1221600
MD08G1224700
MD08G1225300
MD08G1229600
MD08G1230100
MD08G1230300
MD08G1243900
MD08G1248200
MD09G1000200
MD09G1013200
MD09G1017500
MD09G1020900
MD09G1023600
MD09G1023800
MD09G1024000
MD09G1024100
MD09G1024200
MD09G1024300
MD09G1024400
MD09G1024500
MD09G1024800
MD09G1025000
MD09G1025100
MD09G1025600
MD09G1025800
MD09G1026000
MD09G1026100
MD09G1026400
MD09G1026700
MD09G1039600
MD09G1041300
MD09G1041500
MD09G1042400
MD09G1043200
MD09G1043300
MD09G1044800
MD09G1045100
MD09G1045200
MD09G1045300
MD09G1047600
MD09G1048800
MD09G1049400
MD09G1051000
MD09G1053700
MD09G1054000
MD09G1060500
MD09G1067100
MD09G1068800
MD09G1078100
MD09G1081000
MD09G1085900
MD09G1088700
MD09G1088800
MD09G1090600
MD09G1091500
MD09G1109900
MD09G1113400
MD09G1115500
MD09G1115800
MD09G1117200
MD09G1117900
MD09G1119200
MD09G1130400
MD09G1130700
MD09G1137900
MD09G1147500
MD09G1151600
MD09G1153200
MD09G1153300
MD09G1153800
MD09G1156900
MD09G1161000
MD09G1164500
MD09G1168400
MD09G1168600
MD09G1170000
MD09G1171000
MD09G1171100
MD09G1172100
MD09G1176500
MD09G1180100
MD09G1186700
MD09G1186900
MD09G1191500
MD09G1194500
MD09G1194600
MD09G1197800
MD09G1198800
MD09G1200200
MD09G1204000
MD09G1208300
MD09G1216700
MD09G1221700
MD09G1224300
MD09G1224500
MD09G1225000
MD09G1234500
MD09G1235100
MD09G1235300
MD09G1237600
MD09G1237900
MD09G1238500
MD09G1240700
MD09G1243000
MD09G1243300
MD09G1251400
MD09G1252000
MD09G1253600
MD09G1262900
MD09G1271000
MD09G1271100
MD09G1271200
MD09G1272400
MD09G1274100
MD09G1278700
MD09G1279000
MD09G1280600
MD09G1281000
MD09G1290400
MD10G1002500
MD10G1002800
MD10G1009100
MD10G1009900
MD10G1011900
MD10G1014800
MD10G1018000
MD10G1020700
MD10G1021400
MD10G1022900
MD10G1030400
MD10G1031700
MD10G1034700
MD10G1035000
MD10G1042100
MD10G1047600
MD10G1049900
MD10G1057700
MD10G1063600
MD10G1064300
MD10G1064400
MD10G1068700
MD10G1081200
MD10G1085100
MD10G1085500
MD10G1093600
MD10G1098600
MD10G1098800
MD10G1102000
MD10G1102700
MD10G1115100
MD10G1121800
MD10G1128600
MD10G1128700
MD10G1131200
MD10G1133000
MD10G1133100
MD10G1133700
MD10G1135300
MD10G1135500
MD10G1135600
MD10G1135700
MD10G1136100
MD10G1136300
MD10G1141100
MD10G1141500
MD10G1141800
MD10G1147400
MD10G1153400
MD10G1153500
MD10G1154400
MD10G1160700
MD10G1162300
MD10G1169200
MD10G1172200
MD10G1172300
MD10G1175000
MD10G1175300
MD10G1182600
MD10G1184100
MD10G1189300
MD10G1198700
MD10G1208800
MD10G1208900
MD10G1215200
MD10G1219300
MD10G1220600
MD10G1232400
MD10G1238200
MD10G1243000
MD10G1252200
MD10G1261900
MD10G1264200
MD10G1268300
MD10G1272800
MD10G1273000
MD10G1273200
MD10G1273600
MD10G1274600
MD10G1275700
MD10G1275800
MD10G1276400
MD10G1277300
MD10G1277400
MD10G1277800
MD10G1278000
MD10G1279800
MD10G1282500
MD10G1286200
MD10G1286600
MD10G1290400
MD10G1290900
MD10G1296900
MD10G1297300
MD10G1297400
MD10G1300600
MD10G1303700
MD10G1304200
MD10G1311800
MD10G1313300
MD10G1313400
MD10G1313600
MD10G1323800
MD10G1326000
MD10G1332600
MD10G1333100
MD10G1334500
MD11G1003400
MD11G1004900
MD11G1016300
MD11G1016700
MD11G1020100
MD11G1020300
MD11G1020600
MD11G1021100
MD11G1021400
MD11G1022600
MD11G1023900
MD11G1028700
MD11G1030300
MD11G1031100
MD11G1031400
MD11G1031700
MD11G1032900
MD11G1034400
MD11G1036200
MD11G1036300
MD11G1043500
MD11G1044000
MD11G1045100
MD11G1046800
MD11G1047000
MD11G1049800
MD11G1050400
MD11G1051100
MD11G1051300
MD11G1051400
MD11G1051700
MD11G1053500
MD11G1055800
MD11G1056000
MD11G1060100
MD11G1063800
MD11G1065900
MD11G1067600
MD11G1069700
MD11G1069800
MD11G1070400
MD11G1071100
MD11G1073600
MD11G1073900
MD11G1077900
MD11G1081400
MD11G1084600
MD11G1085800
MD11G1087500
MD11G1089800
MD11G1095000
MD11G1095800
MD11G1097400
MD11G1099500
MD11G1100400
MD11G1103600
MD11G1104600
MD11G1106400
MD11G1106800
MD11G1106900
MD11G1107800
MD11G1110600
MD11G1124700
MD11G1145400
MD11G1150800
MD11G1151200
MD11G1152900
MD11G1154700
MD11G1159100
MD11G1167900
MD11G1174900
MD11G1178000
MD11G1179300
MD11G1181300
MD11G1183900
MD11G1198000
MD11G1202100
MD11G1203300
MD11G1203400
MD11G1203500
MD11G1203600
MD11G1209100
MD11G1214900
MD11G1215600
MD11G1218200
MD11G1228000
MD11G1235000
MD11G1237900
MD11G1239900
MD11G1240900
MD11G1251000
MD11G1261900
MD11G1262000
MD11G1264700
MD11G1266700
MD11G1267500
MD11G1267800
MD11G1267900
MD11G1268200
MD11G1268300
MD11G1268400
MD11G1268500
MD11G1268600
MD11G1271900
MD11G1284800
MD11G1285100
MD11G1294100
MD11G1313800
MD12G1004700
MD12G1006900
MD12G1010100
MD12G1012700
MD12G1018700
MD12G1019200
MD12G1021500
MD12G1025800
MD12G1029100
MD12G1030600
MD12G1030900
MD12G1031800
MD12G1032000
MD12G1040100
MD12G1040800
MD12G1040900
MD12G1042100
MD12G1043100
MD12G1047000
MD12G1047800
MD12G1047900
MD12G1048500
MD12G1048600
MD12G1048800
MD12G1049200
MD12G1052900
MD12G1053600
MD12G1056200
MD12G1057000
MD12G1059800
MD12G1063100
MD12G1066500
MD12G1068700
MD12G1074100
MD12G1074900
MD12G1079400
MD12G1083200
MD12G1086000
MD12G1091800
MD12G1093400
MD12G1094200
MD12G1097200
MD12G1103500
MD12G1106600
MD12G1113100
MD12G1117500
MD12G1120800
MD12G1125200
MD12G1127300
MD12G1128200
MD12G1129700
MD12G1135000
MD12G1149200
MD12G1151800
MD12G1157400
MD12G1157600
MD12G1158100
MD12G1164300
MD12G1169700
MD12G1179500
MD12G1184800
MD12G1189200
MD12G1189600
MD12G1189700
MD12G1189900
MD12G1193200
MD12G1194200
MD12G1196600
MD12G1203100
MD12G1204000
MD12G1210000
MD12G1210900
MD12G1211300
MD12G1211800
MD12G1216500
MD12G1219300
MD12G1219400
MD12G1229500
MD12G1230200
MD12G1233700
MD12G1246200
MD12G1246800
MD12G1247400
MD12G1253300
MD12G1261600
MD12G1263900
MD13G1006900
MD13G1007000
MD13G1009000
MD13G1009400
MD13G1013700
MD13G1014300
MD13G1017200
MD13G1017300
MD13G1020200
MD13G1020600
MD13G1022500
MD13G1027300
MD13G1033200
MD13G1036400
MD13G1042600
MD13G1043100
MD13G1043200
MD13G1043300
MD13G1043900
MD13G1046100
MD13G1046200
MD13G1050700
MD13G1055000
MD13G1063900
MD13G1064600
MD13G1069200
MD13G1084700
MD13G1085100
MD13G1086300
MD13G1089200
MD13G1092800
MD13G1093500
MD13G1094700
MD13G1095500
MD13G1095600
MD13G1096600
MD13G1100800
MD13G1104600
MD13G1108000
MD13G1109600
MD13G1118400
MD13G1123100
MD13G1125600
MD13G1126800
MD13G1131800
MD13G1132000
MD13G1140100
MD13G1140300
MD13G1140400
MD13G1144300
MD13G1144600
MD13G1148200
MD13G1158900
MD13G1162500
MD13G1163300
MD13G1165000
MD13G1165500
MD13G1171100
MD13G1174600
MD13G1175400
MD13G1176700
MD13G1179300
MD13G1179800
MD13G1180400
MD13G1181000
MD13G1184700
MD13G1185400
MD13G1188000
MD13G1189100
MD13G1193400
MD13G1197600
MD13G1213100
MD13G1218900
MD13G1228800
MD13G1228900
MD13G1235000
MD13G1237000
MD13G1237500
MD13G1248900
MD13G1272800
MD13G1276600
MD13G1284700
MD13G1285000
MD14G1001200
MD14G1003100
MD14G1003200
MD14G1006600
MD14G1006700
MD14G1018100
MD14G1021500
MD14G1024500
MD14G1029300
MD14G1032300
MD14G1032600
MD14G1033000
MD14G1033100
MD14G1038700
MD14G1041300
MD14G1042500
MD14G1049300
MD14G1049400
MD14G1051300
MD14G1052000
MD14G1054900
MD14G1055300
MD14G1055500
MD14G1056300
MD14G1072100
MD14G1072300
MD14G1072500
MD14G1074900
MD14G1075700
MD14G1084700
MD14G1092700
MD14G1094000
MD14G1099400
MD14G1107300
MD14G1111100
MD14G1118400
MD14G1119600
MD14G1119800
MD14G1121800
MD14G1129900
MD14G1131500
MD14G1133000
MD14G1134100
MD14G1134300
MD14G1144400
MD14G1147100
MD14G1147200
MD14G1149800
MD14G1151700
MD14G1159400
MD14G1159600
MD14G1163400
MD14G1165800
MD14G1167000
MD14G1167700
MD14G1170100
MD14G1172900
MD14G1175800
MD14G1177300
MD14G1180300
MD14G1181500
MD14G1183300
MD14G1184400
MD14G1184700
MD14G1186000
MD14G1189900
MD14G1190900
MD14G1191300
MD14G1196600
MD14G1196700
MD14G1197300
MD14G1205300
MD14G1206900
MD14G1209000
MD14G1218600
MD14G1219000
MD14G1226900
MD14G1227500
MD14G1228100
MD14G1231100
MD14G1235700
MD14G1236900
MD14G1238700
MD14G1239800
MD14G1241000
MD14G1242000
MD14G1243000
MD14G1243600
MD14G1247600
MD15G1003200
MD15G1006700
MD15G1007400
MD15G1010800
MD15G1011400
MD15G1011800
MD15G1018400
MD15G1020800
MD15G1023100
MD15G1027100
MD15G1035100
MD15G1035200
MD15G1035600
MD15G1038900
MD15G1041600
MD15G1042600
MD15G1049900
MD15G1054600
MD15G1054700
MD15G1054800
MD15G1058800
MD15G1062400
MD15G1063300
MD15G1069800
MD15G1069900
MD15G1070000
MD15G1071500
MD15G1075000
MD15G1081000
MD15G1081900
MD15G1090000
MD15G1090100
MD15G1090400
MD15G1103400
MD15G1103600
MD15G1109100
MD15G1113900
MD15G1114100
MD15G1117400
MD15G1120800
MD15G1122700
MD15G1123200
MD15G1128000
MD15G1136000
MD15G1145100
MD15G1145600
MD15G1145700
MD15G1148900
MD15G1152400
MD15G1152500
MD15G1155200
MD15G1160600
MD15G1163000
MD15G1164400
MD15G1164900
MD15G1166900
MD15G1167500
MD15G1173200
MD15G1173400
MD15G1179900
MD15G1182500
MD15G1186400
MD15G1186500
MD15G1186900
MD15G1191200
MD15G1191400
MD15G1191900
MD15G1193000
MD15G1193400
MD15G1193500
MD15G1194400
MD15G1196000
MD15G1202000
MD15G1202900
MD15G1205900
MD15G1213400
MD15G1214000
MD15G1216600
MD15G1216800
MD15G1219700
MD15G1220400
MD15G1221800
MD15G1222700
MD15G1223500
MD15G1225600
MD15G1226300
MD15G1227500
MD15G1228500
MD15G1228600
MD15G1231500
MD15G1235100
MD15G1235300
MD15G1237800
MD15G1238100
MD15G1239400
MD15G1240200
MD15G1241300
MD15G1242500
MD15G1244300
MD15G1249700
MD15G1252000
MD15G1253700
MD15G1254200
MD15G1256000
MD15G1263200
MD15G1263300
MD15G1263400
MD15G1265000
MD15G1271000
MD15G1271800
MD15G1273100
MD15G1274400
MD15G1276900
MD15G1277400
MD15G1277800
MD15G1278000
MD15G1278100
MD15G1278200
MD15G1278300
MD15G1278700
MD15G1279600
MD15G1282300
MD15G1286600
MD15G1288600
MD15G1288900
MD15G1290400
MD15G1291600
MD15G1292400
MD15G1306900
MD15G1307200
MD15G1311300
MD15G1318200
MD15G1323500
MD15G1323700
MD15G1326800
MD15G1334900
MD15G1338100
MD15G1340200
MD15G1341900
MD15G1343900
MD15G1344900
MD15G1365500
MD15G1366600
MD15G1368000
MD15G1373300
MD15G1374300
MD15G1375200
MD15G1380700
MD15G1381900
MD15G1385000
MD15G1404900
MD15G1405000
MD15G1408100
MD15G1413000
MD15G1413500
MD15G1414000
MD15G1415700
MD15G1424900
MD15G1426800
MD15G1432300
MD15G1439100
MD15G1442000
MD15G1442300
MD15G1443100
MD16G1001400
MD16G1005500
MD16G1007100
MD16G1007600
MD16G1010600
MD16G1011600
MD16G1015000
MD16G1018500
MD16G1020400
MD16G1035500
MD16G1039900
MD16G1040800
MD16G1041900
MD16G1043500
MD16G1044100
MD16G1047700
MD16G1047800
MD16G1050300
MD16G1056800
MD16G1056900
MD16G1060500
MD16G1062600
MD16G1062800
MD16G1071900
MD16G1083800
MD16G1087700
MD16G1089400
MD16G1090700
MD16G1091300
MD16G1093200
MD16G1097400
MD16G1101200
MD16G1108100
MD16G1123100
MD16G1132000
MD16G1134700
MD16G1137900
MD16G1138000
MD16G1140700
MD16G1162800
MD16G1162900
MD16G1164000
MD16G1164700
MD16G1165100
MD16G1176300
MD16G1177200
MD16G1180300
MD16G1181300
MD16G1182400
MD16G1194300
MD16G1202100
MD16G1202500
MD16G1217200
MD16G1218000
MD16G1225900
MD16G1228600
MD16G1241800
MD16G1242500
MD16G1243600
MD16G1253800
MD16G1259200
MD16G1260600
MD16G1266600
MD16G1267600
MD16G1276900
MD16G1281300
MD16G1285500
MD17G1001700
MD17G1014200
MD17G1018600
MD17G1018700
MD17G1018800
MD17G1021100
MD17G1021300
MD17G1023100
MD17G1023600
MD17G1024700
MD17G1025700
MD17G1027100
MD17G1030200
MD17G1030800
MD17G1034400
MD17G1037800
MD17G1039000
MD17G1040200
MD17G1040600
MD17G1042600
MD17G1043700
MD17G1045300
MD17G1045500
MD17G1045600
MD17G1048300
MD17G1048800
MD17G1049100
MD17G1049700
MD17G1050900
MD17G1051600
MD17G1056800
MD17G1060000
MD17G1060100
MD17G1061800
MD17G1063900
MD17G1066300
MD17G1068100
MD17G1072200
MD17G1072500
MD17G1077400
MD17G1079800
MD17G1089300
MD17G1103000
MD17G1105700
MD17G1106100
MD17G1107000
MD17G1110100
MD17G1112500
MD17G1127600
MD17G1128400
MD17G1134400
MD17G1142100
MD17G1145900
MD17G1150300
MD17G1153200
MD17G1154800
MD17G1155300
MD17G1155400
MD17G1163600
MD17G1165500
MD17G1175800
MD17G1178700
MD17G1188100
MD17G1192900
MD17G1194000
MD17G1194500
MD17G1201600
MD17G1205900
MD17G1208600
MD17G1216800
MD17G1219800
MD17G1220600
MD17G1221900
MD17G1223100
MD17G1224300
MD17G1229200
MD17G1229900
MD17G1230300
MD17G1230700
MD17G1232800
MD17G1233600
MD17G1243100
MD17G1243800
MD17G1243900
MD17G1244300
MD17G1250200
MD17G1250300
MD17G1257900
MD17G1259300
MD17G1261400
MD17G1262600
MD17G1262700
MD17G1266100
MD17G1267900
MD17G1269300
MD17G1277700
MD17G1277800
MD17G1279200
MD17G1284300
MD17G1284700
MD17G1286000
MD17G1286900
MD17G1287000
MD17G1287700
