# Supplementary material for: Major Latex Protein MdMLP423 Negatively Regulates Defense against Fungal Infections in Apple
Source: Int J Mol Sci. 2020 Mar 10;21(5):1879. doi: 10.3390/ijms21051879 (PMC7084931; doi:10.3390/ijms21051879)
Supplement: Supplementary file 1 [file ijms-21-01879-s001.zip › Supplementary materials/Table S4.xlsx]

## Sheet: Sheet1
Table S4. Resistance-related transcription factor
Gene ID	log2(T_1/CK_1)	log2(T_2/CK_2)	log2(T_3/CK_3)	TFs	PRG	Kegg Orthology	Nr	GO
MD01G1091800	-10.9129	-9.0607	-8.11027	ABI3VP1	Hordeum vulgare subsp. vulgare mRNA for predicted protein, complete cds, clone: NIASHv2087M16	K04733//interleukin-1 receptor-associated kinase 4 [EC:2.7.11.1];K09287//RAV-like factor;K04733//interleukin-1 receptor-associated kinase 4 [EC:2.7.11.1];K09287//RAV-like factor	XP_008359085.1|7.2e-259|PREDICTED: B3 domain-containing transcription factor NGA1 [Malus domestica]	GO:0090304//nucleic acid metabolic process;GO:0051252//regulation of RNA metabolic process;GO:0031326//regulation of cellular biosynthetic process;GO:0097659//nucleic acid-templated transcription;GO:0051171//regulation of nitrogen compound metabolic process;GO:0009889//regulation of biosynthetic process;GO:0009058//biosynthetic process;GO:1901360//organic cyclic compound metabolic process;GO:0044…
MD07G1162400	-2.64138	-2.87693	-2.99552	ABI3VP1	Hordeum vulgare subsp. vulgare mRNA for predicted protein, complete cds, clone: NIASHv2087M16	K04733//interleukin-1 receptor-associated kinase 4 [EC:2.7.11.1];K09287//RAV-like factor;K04733//interleukin-1 receptor-associated kinase 4 [EC:2.7.11.1];K09287//RAV-like factor	XP_008376241.1|8.7e-268|PREDICTED: B3 domain-containing transcription factor NGA1-like isoform X1 [Malus domestica]	GO:0010467//gene expression;GO:0009987//cellular process;GO:0010556//regulation of macromolecule biosynthetic process;GO:0009059//macromolecule biosynthetic process;GO:0034654//nucleobase-containing compound biosynthetic process;GO:0034641//cellular nitrogen compound metabolic process;GO:0090304//nucleic acid metabolic process;GO:1901576//organic substance biosynthetic process;GO:1901362//organic…
MD11G1053500	-2.22239	-1.67807	-2.28011	ABI3VP1	Hordeum vulgare subsp. vulgare mRNA for predicted protein, complete cds, clone: NIASHv2087M16	K09287//RAV-like factor	XP_008384662.1|0.0e+00|PREDICTED: B3 domain-containing transcription repressor VAL1-like [Malus domestica]
MD12G1032000	2.64386	4.90689	2.44057	ABI3VP1	Hordeum vulgare subsp. vulgare mRNA for predicted protein, complete cds, clone: NIASHv2087M16	K04733//interleukin-1 receptor-associated kinase 4 [EC:2.7.11.1];K09287//RAV-like factor	NP_001280938.1|1.9e-233|B3 domain-containing protein At2g36080-like [Malus domestica]	GO:0044260//cellular macromolecule metabolic process;GO:0051252//regulation of RNA metabolic process;GO:0097659//nucleic acid-templated transcription;GO:0010468//regulation of gene expression;GO:2000112//regulation of cellular macromolecule biosynthetic process;GO:1901360//organic cyclic compound metabolic process;GO:0008152//metabolic process;GO:0090304//nucleic acid metabolic process;GO:0006725…
MD14G1032300	2.43522	2.30256	2.32769	ABI3VP1	Hordeum vulgare subsp. vulgare mRNA for predicted protein, complete cds, clone: NIASHv2087M16	K04733//interleukin-1 receptor-associated kinase 4 [EC:2.7.11.1];K09287//RAV-like factor	NP_001280938.1|4.3e-184|B3 domain-containing protein At2g36080-like [Malus domestica]	GO:2000112//regulation of cellular macromolecule biosynthetic process;GO:0031323//regulation of cellular metabolic process;GO:0043170//macromolecule metabolic process;GO:0034645//cellular macromolecule biosynthetic process;GO:0044237//cellular metabolic process;GO:0019438//aromatic compound biosynthetic process;GO:0050794//regulation of cellular process;GO:0009889//regulation of biosynthetic proc…
MD01G1016100	-3.33245	-3.11548	-2.67531	AP2-EREBP	Malus x domestica AP2 domain class transcription factor (AP2D43) mRNA, complete cds	K12900//FUS-interacting serine-arginine-rich protein 1+ko03040//Spliceosome;K09286//EREBP-like factor	XP_018501320.1|1.0e-122|PREDICTED: ethylene-responsive transcription factor ABR1-like [Pyrus x bretschneideri]
MD01G1027200	3.01656	2.96473	3.00578	AP2-EREBP	Malus x domestica AP2 domain class transcription factor (AP2D43) mRNA, complete cds	K09286//EREBP-like factor;K09286//EREBP-like factor	APZ75912.1|9.9e-180|DREB6.5 [Malus sieversii]
MD01G1177000	-6.87036	-6.96963	-5.70966	AP2-EREBP	Malus x domestica AP2 domain class transcription factor (AP2D43) mRNA, complete cds	K09286//EREBP-like factor	NP_001280848.1|2.8e-197|ethylene-responsive transcription factor 2-like [Malus domestica]	GO:0016070//RNA metabolic process;GO:0043170//macromolecule metabolic process;GO:0006807//nitrogen compound metabolic process;GO:0046483//heterocycle metabolic process;GO:0044238//primary metabolic process;GO:0044271//cellular nitrogen compound biosynthetic process;GO:0034645//cellular macromolecule biosynthetic process;GO:0034654//nucleobase-containing compound biosynthetic process;GO:0006725//c…
MD01G1177100	-2.86346	-3.12304	-3.17889	AP2-EREBP	Malus x domestica AP2 domain class transcription factor (AP2D43) mRNA, complete cds	K09286//EREBP-like factor	NP_001315890.1|1.4e-150|ethylene-responsive transcription factor ERF105 [Malus domestica]	GO:1901360//organic cyclic compound metabolic process;GO:1901362//organic cyclic compound biosynthetic process;GO:0009987//cellular process;GO:0032774//RNA biosynthetic process;GO:0034654//nucleobase-containing compound biosynthetic process;GO:1901576//organic substance biosynthetic process;GO:0010467//gene expression;GO:0044271//cellular nitrogen compound biosynthetic process;GO:0019438//aromati…
MD01G1177200	-1.29576	-1.85052	-1.32855	AP2-EREBP	Malus x domestica AP2 domain class transcription factor (AP2D43) mRNA, complete cds	K09286//EREBP-like factor	ADE41112.1|6.2e-138|AP2 domain class transcription factor [Malus domestica]	GO:0006139//nucleobase-containing compound metabolic process;GO:0044260//cellular macromolecule metabolic process;GO:0006351//transcription, DNA-templated;GO:0044249//cellular biosynthetic process;GO:0019438//aromatic compound biosynthetic process;GO:0044238//primary metabolic process;GO:0034641//cellular nitrogen compound metabolic process;GO:0034654//nucleobase-containing compound biosynthetic …
MD01G1214500	-6.94251	-6.52356	-7.7211	AP2-EREBP	Malus x domestica AP2 domain class transcription factor (AP2D43) mRNA, complete cds	K13434//pathogenesis-related genes transcriptional activator PTI6+ko04626//Plant-pathogen interaction	XP_008380530.1|2.7e-206|PREDICTED: ethylene-responsive transcription factor CRF4-like [Malus domestica]	GO:0008152//metabolic process;GO:0018130//heterocycle biosynthetic process;GO:0032774//RNA biosynthetic process;GO:0044249//cellular biosynthetic process;GO:0046483//heterocycle metabolic process;GO:0006725//cellular aromatic compound metabolic process;GO:0006807//nitrogen compound metabolic process;GO:0009059//macromolecule biosynthetic process;GO:0044238//primary metabolic process;GO:0016070//R…
MD02G1096500	-6.35315	-5.224	-3.76209	AP2-EREBP	Malus x domestica AP2 domain class transcription factor (AP2D43) mRNA, complete cds	K09286//EREBP-like factor	NP_001315677.1|2.9e-132|ethylene-responsive transcription factor ERF017-like [Malus domestica]	GO:0009058//biosynthetic process;GO:0018130//heterocycle biosynthetic process;GO:0044271//cellular nitrogen compound biosynthetic process;GO:0006807//nitrogen compound metabolic process;GO:0071704//organic substance metabolic process;GO:0008152//metabolic process;GO:0034645//cellular macromolecule biosynthetic process;GO:1901576//organic substance biosynthetic process;GO:0009987//cellular process…
MD04G1058000	-3.08016	-2.41949	-2.44565	AP2-EREBP	Malus x domestica AP2 domain class transcription factor (AP2D43) mRNA, complete cds	K09286//EREBP-like factor	XP_008352246.1|2.7e-153|PREDICTED: ethylene-responsive transcription factor 2-like [Malus domestica]	GO:1901360//organic cyclic compound metabolic process;GO:0044249//cellular biosynthetic process;GO:0006351//transcription, DNA-templated;GO:0043170//macromolecule metabolic process;GO:0009058//biosynthetic process;GO:0009987//cellular process;GO:0006139//nucleobase-containing compound metabolic process;GO:0044260//cellular macromolecule metabolic process;GO:0090304//nucleic acid metabolic process…
MD04G1058200	-1.75315	-1.73952	-1.46372	AP2-EREBP	Malus x domestica AP2 domain class transcription factor (AP2D43) mRNA, complete cds	K09286//EREBP-like factor	XP_008369419.1|7.6e-185|PREDICTED: ethylene-responsive transcription factor 5-like [Malus domestica]	GO:0006725//cellular aromatic compound metabolic process;GO:1901576//organic substance biosynthetic process;GO:0034641//cellular nitrogen compound metabolic process;GO:0034654//nucleobase-containing compound biosynthetic process;GO:0006139//nucleobase-containing compound metabolic process;GO:0044237//cellular metabolic process;GO:0006351//transcription, DNA-templated;GO:0090304//nucleic acid meta…
MD04G1165400	-1.52078	-1.68216	-1.55596	AP2-EREBP	Malus x domestica AP2 domain class transcription factor (AP2D43) mRNA, complete cds	K09286//EREBP-like factor	AFJ14635.1|2.3e-113|dehydration-responsive element-binding protein (DREB2), partial [Malus domestica]
MD05G1198800	-3.7577	-4.32572	-3.57949	AP2-EREBP	Malus x domestica AP2 domain class transcription factor (AP2D43) mRNA, complete cds	K13433//pathogenesis-related genes transcriptional activator PTI5+ko04626//Plant-pathogen interaction;K09286//EREBP-like factor;K14516//ethylene-responsive transcription factor 1+ko04016//MAPK signaling pathway - plant+ko04075//Plant hormone signal transduction	XP_009354980.1|1.2e-81|PREDICTED: ethylene-responsive transcription factor ERF098-like [Pyrus x bretschneideri]
MD05G1311400	-3.16993	-3.73092	-3.30205	AP2-EREBP	Malus x domestica AP2 domain class transcription factor (AP2D43) mRNA, complete cds	K09286//EREBP-like factor	NP_001306183.1|7.9e-141|ethylene-responsive transcription factor 4 [Malus domestica]	GO:0044271//cellular nitrogen compound biosynthetic process;GO:0044237//cellular metabolic process;GO:0016070//RNA metabolic process;GO:0010467//gene expression;GO:0043170//macromolecule metabolic process;GO:1901576//organic substance biosynthetic process;GO:0034641//cellular nitrogen compound metabolic process;GO:0009987//cellular process;GO:0019438//aromatic compound biosynthetic process;GO:000…
MD06G1051900	-6.43254	-6.05445	-5.8413	AP2-EREBP	Malus x domestica AP2 domain class transcription factor (AP2D43) mRNA, complete cds	K09286//EREBP-like factor	XP_018505970.1|1.2e-163|PREDICTED: ethylene-responsive transcription factor 5-like [Pyrus x bretschneideri]	GO:0006725//cellular aromatic compound metabolic process;GO:0044271//cellular nitrogen compound biosynthetic process;GO:0044237//cellular metabolic process;GO:1901362//organic cyclic compound biosynthetic process;GO:0008152//metabolic process;GO:0071704//organic substance metabolic process;GO:0034641//cellular nitrogen compound metabolic process;GO:0046483//heterocycle metabolic process;GO:009030…
MD06G1130000	-4.03115	-4.21871	-4.50589	AP2-EREBP	Malus x domestica AP2 domain class transcription factor (AP2D43) mRNA, complete cds	K12900//FUS-interacting serine-arginine-rich protein 1+ko03040//Spliceosome;K09286//EREBP-like factor	XP_017188818.1|5.0e-19|PREDICTED: ethylene-responsive transcription factor ERF113-like [Malus domestica]
MD07G1248400	-5.72792	-6.40939	-6.84298	AP2-EREBP	Malus x domestica AP2 domain class transcription factor (AP2D43) mRNA, complete cds	K09286//EREBP-like factor	XP_008376369.1|7.0e-171|PREDICTED: ethylene-responsive transcription factor 2-like [Malus domestica]	GO:0046483//heterocycle metabolic process;GO:0034654//nucleobase-containing compound biosynthetic process;GO:0006725//cellular aromatic compound metabolic process;GO:0044260//cellular macromolecule metabolic process;GO:0006351//transcription, DNA-templated;GO:1901362//organic cyclic compound biosynthetic process;GO:0009987//cellular process;GO:0009058//biosynthetic process;GO:0019438//aromatic co…
MD07G1248600	-1.72134	-2.34982	-2.06457	AP2-EREBP	Malus x domestica AP2 domain class transcription factor (AP2D43) mRNA, complete cds	K09286//EREBP-like factor	NP_001315890.1|7.1e-179|ethylene-responsive transcription factor ERF105 [Malus domestica]	GO:0044271//cellular nitrogen compound biosynthetic process;GO:0018130//heterocycle biosynthetic process;GO:0009059//macromolecule biosynthetic process;GO:0016070//RNA metabolic process;GO:0097659//nucleic acid-templated transcription;GO:0071704//organic substance metabolic process;GO:0034654//nucleobase-containing compound biosynthetic process;GO:1901360//organic cyclic compound metabolic proces…
MD07G1248700	-1.43075	-2.23202	-2.13439	AP2-EREBP	Malus x domestica AP2 domain class transcription factor (AP2D43) mRNA, complete cds	K09286//EREBP-like factor	NP_001306185.1|2.0e-133|ethylene-responsive transcription factor ERF106-like [Malus domestica]	GO:1901360//organic cyclic compound metabolic process;GO:0090304//nucleic acid metabolic process;GO:0006139//nucleobase-containing compound metabolic process;GO:0044249//cellular biosynthetic process;GO:0008152//metabolic process;GO:0010467//gene expression;GO:0043170//macromolecule metabolic process;GO:0006351//transcription, DNA-templated;GO:0034641//cellular nitrogen compound metabolic process…
MD07G1284200	-1.73259	-2	-2.13826	AP2-EREBP	Malus x domestica AP2 domain class transcription factor (AP2D43) mRNA, complete cds	K13434//pathogenesis-related genes transcriptional activator PTI6+ko04626//Plant-pathogen interaction	NP_001315895.1|1.4e-203|ethylene-responsive transcription factor CRF4 [Malus domestica]	GO:1901360//organic cyclic compound metabolic process;GO:0097659//nucleic acid-templated transcription;GO:0090304//nucleic acid metabolic process;GO:0018130//heterocycle biosynthetic process;GO:0010467//gene expression;GO:0016070//RNA metabolic process;GO:0009059//macromolecule biosynthetic process;GO:0046483//heterocycle metabolic process;GO:0043170//macromolecule metabolic process;GO:0006725//c…
MD08G1060000	-6.94837	-6.94251	-6.71425	AP2-EREBP	Malus x domestica AP2 domain class transcription factor (AP2D43) mRNA, complete cds	K09286//EREBP-like factor	XP_008377674.1|7.8e-99|PREDICTED: ethylene-responsive transcription factor ERF003 [Malus domestica]	GO:0044238//primary metabolic process;GO:0044237//cellular metabolic process;GO:0032774//RNA biosynthetic process;GO:0009987//cellular process;GO:0006807//nitrogen compound metabolic process;GO:0006351//transcription, DNA-templated;GO:0044260//cellular macromolecule metabolic process;GO:0034645//cellular macromolecule biosynthetic process;GO:1901362//organic cyclic compound biosynthetic process;G…
MD08G1180200	1.59484	1.41452	1.37001	AP2-EREBP	Malus x domestica AP2 domain class transcription factor (AP2D43) mRNA, complete cds	K09286//EREBP-like factor	APZ75909.1|6.5e-205|DREB6.1 [Malus sieversii]
MD09G1047600	-4.70044	-5.42626	-4.90689	AP2-EREBP	Malus x domestica AP2 domain class transcription factor (AP2D43) mRNA, complete cds	K09285//AP2-like factor, ANT lineage	XP_008365506.1|2.8e-228|PREDICTED: AP2-like ethylene-responsive transcription factor At1g79700 [Malus domestica]
MD09G1161000	2.12888	2.10019	3.25716	AP2-EREBP	Malus x domestica AP2 domain class transcription factor (AP2D43) mRNA, complete cds	K13434//pathogenesis-related genes transcriptional activator PTI6+ko04626//Plant-pathogen interaction	XP_008358019.1|2.0e-142|PREDICTED: pathogenesis-related genes transcriptional activator PTI6-like [Malus domestica]
MD09G1252000	2.76184	2.62896	2.43658	AP2-EREBP	Malus x domestica AP2 domain class transcription factor (AP2D43) mRNA, complete cds	K09286//EREBP-like factor;K09286//EREBP-like factor	APZ75917.1|3.8e-266|DREB6.10 [Malus sieversii]
MD10G1286200	-2.70071	-2.81218	-2.9432	AP2-EREBP	Malus x domestica AP2 domain class transcription factor (AP2D43) mRNA, complete cds	K14516//ethylene-responsive transcription factor 1+ko04016//MAPK signaling pathway - plant+ko04075//Plant hormone signal transduction	XP_008349214.1|6.3e-152|PREDICTED: ethylene-responsive transcription factor ERF091-like [Malus domestica]
MD10G1290400	-1.52636	-1.86192	-2.07334	AP2-EREBP	Malus x domestica AP2 domain class transcription factor (AP2D43) mRNA, complete cds	K09286//EREBP-like factor	NP_001315779.1|7.4e-156|ethylene-responsive transcription factor 4-like [Malus domestica]	GO:0010467//gene expression;GO:0044249//cellular biosynthetic process;GO:1901360//organic cyclic compound metabolic process;GO:0046483//heterocycle metabolic process;GO:0034641//cellular nitrogen compound metabolic process;GO:0097659//nucleic acid-templated transcription;GO:0008152//metabolic process;GO:0006725//cellular aromatic compound metabolic process;GO:0044238//primary metabolic process;GO…
MD10G1290900	-1.40484	-1.89282	-2.20469	AP2-EREBP	Malus x domestica AP2 domain class transcription factor (AP2D43) mRNA, complete cds	K09286//EREBP-like factor	XP_008358678.1|1.2e-101|PREDICTED: ethylene-responsive transcription factor 12-like [Malus domestica]
MD12G1179500	-3.57365	-3.45425	-3.25322	AP2-EREBP	Malus x domestica AP2 domain class transcription factor (AP2D43) mRNA, complete cds	K09286//EREBP-like factor	AFJ14634.1|1.2e-253|dehydration-responsive element-binding protein (DREB2), partial [Malus domestica]
MD13G1042600	2.2876	2.04449	1.84343	AP2-EREBP	Malus x domestica AP2 domain class transcription factor (AP2D43) mRNA, complete cds	K14638//solute carrier family 15 (peptide/histidine transporter), member 3/4;K13434//pathogenesis-related genes transcriptional activator PTI6+ko04626//Plant-pathogen interaction;K14638//solute carrier family 15 (peptide/histidine transporter), member 3/4;K13434//pathogenesis-related genes transcriptional activator PTI6+ko04626//Plant-pathogen interaction	XP_008367011.1|2.7e-182|PREDICTED: ethylene-responsive transcription factor ERF118-like [Malus domestica]
MD13G1046100	-7.96786	-8.64322	-8.02945	AP2-EREBP	Hordeum vulgare subsp. vulgare mRNA for predicted protein, complete cds, clone: NIASHv2087M16	K09287//RAV-like factor	XP_008350869.1|1.9e-232|PREDICTED: AP2/ERF and B3 domain-containing transcription factor RAV1-like [Malus domestica]	GO:0009058//biosynthetic process;GO:0046483//heterocycle metabolic process;GO:0097659//nucleic acid-templated transcription;GO:0071704//organic substance metabolic process;GO:0044238//primary metabolic process;GO:0044271//cellular nitrogen compound biosynthetic process;GO:0044260//cellular macromolecule metabolic process;GO:0044237//cellular metabolic process;GO:0006351//transcription, DNA-templa…
MD13G1163300	-4.58046	-4.93057	-4.71639	AP2-EREBP	Malus x domestica AP2 domain class transcription factor (AP2D43) mRNA, complete cds	K09286//EREBP-like factor	XP_008390617.1|2.1e-142|PREDICTED: ethylene-responsive transcription factor RAP2-3-like isoform X1 [Malus domestica]	GO:0009058//biosynthetic process;GO:1901360//organic cyclic compound metabolic process;GO:0043170//macromolecule metabolic process;GO:0006351//transcription, DNA-templated;GO:0016070//RNA metabolic process;GO:0071704//organic substance metabolic process;GO:0006139//nucleobase-containing compound metabolic process;GO:0034645//cellular macromolecule biosynthetic process;GO:0034654//nucleobase-conta…
MD13G1213100	4.09592	5.81057	5.51785	AP2-EREBP	Malus x domestica AP2 domain class transcription factor (AP2D43) mRNA, complete cds	K14516//ethylene-responsive transcription factor 1+ko04016//MAPK signaling pathway - plant+ko04075//Plant hormone signal transduction	NP_001315956.1|7.9e-127|ethylene-responsive transcription factor 1B-like [Malus domestica]	GO:0009058//biosynthetic process;GO:1901362//organic cyclic compound biosynthetic process;GO:0090304//nucleic acid metabolic process;GO:0044238//primary metabolic process;GO:0034645//cellular macromolecule biosynthetic process;GO:0009987//cellular process;GO:0006725//cellular aromatic compound metabolic process;GO:0071704//organic substance metabolic process;GO:0044237//cellular metabolic process…
MD14G1003100	-1.75347	-2.08092	-2.23704	AP2-EREBP	Malus x domestica AP2 domain class transcription factor (AP2D43) mRNA, complete cds	K09286//EREBP-like factor	XP_008391774.1|9.7e-187|PREDICTED: ethylene-responsive transcription factor RAP2-11-like [Malus domestica]	GO:1901576//organic substance biosynthetic process;GO:0008152//metabolic process;GO:0010467//gene expression;GO:0044260//cellular macromolecule metabolic process;GO:1901360//organic cyclic compound metabolic process;GO:0044271//cellular nitrogen compound biosynthetic process;GO:0009059//macromolecule biosynthetic process;GO:0009987//cellular process;GO:0046483//heterocycle metabolic process;GO:00…
MD14G1147100	-1.35984	-1.58592	-1.57565	AP2-EREBP	Malus x domestica AP2 domain class transcription factor (AP2D43) mRNA, complete cds	K12900//FUS-interacting serine-arginine-rich protein 1+ko03040//Spliceosome;K09286//EREBP-like factor	XP_008351719.1|1.8e-137|PREDICTED: ethylene-responsive transcription factor ERF114-like [Malus domestica]
MD14G1147200	-1.12398	-1.2384	-1.21211	AP2-EREBP	Malus x domestica AP2 domain class transcription factor (AP2D43) mRNA, complete cds	K12900//FUS-interacting serine-arginine-rich protein 1+ko03040//Spliceosome;K09286//EREBP-like factor	XP_008392694.1|3.7e-155|PREDICTED: ethylene-responsive transcription factor ERF113 [Malus domestica]
MD15G1326800	3.7906	3.78424	3.76603	AP2-EREBP	Malus x domestica AP2 domain class transcription factor (AP2D43) mRNA, complete cds	K09286//EREBP-like factor	NP_001288047.1|2.5e-184|ethylene-responsive transcription factor ERF060 [Malus domestica]	GO:0006807//nitrogen compound metabolic process;GO:0071704//organic substance metabolic process;GO:0034645//cellular macromolecule biosynthetic process;GO:0090304//nucleic acid metabolic process;GO:0044260//cellular macromolecule metabolic process;GO:0043170//macromolecule metabolic process;GO:0044237//cellular metabolic process;GO:0032774//RNA biosynthetic process;GO:0097659//nucleic acid-templa…
MD15G1334900	-2.04639	-1.84756	-1.66262	AP2-EREBP	Malus x domestica AP2 domain class transcription factor (AP2D43) mRNA, complete cds	K12900//FUS-interacting serine-arginine-rich protein 1+ko03040//Spliceosome;K09286//EREBP-like factor	XP_009333767.2|1.8e-170|PREDICTED: ethylene-responsive transcription factor ABR1-like [Pyrus x bretschneideri]
MD15G1365500	1.48874	1.20673	1.19403	AP2-EREBP	Malus x domestica AP2 domain class transcription factor (AP2D43) mRNA, complete cds	K09286//EREBP-like factor	APJ36128.1|3.6e-206|DREB6.2 [Malus sieversii]	GO:0009059//macromolecule biosynthetic process;GO:0044249//cellular biosynthetic process;GO:0044271//cellular nitrogen compound biosynthetic process;GO:0019438//aromatic compound biosynthetic process;GO:0043170//macromolecule metabolic process;GO:0044237//cellular metabolic process;GO:0016070//RNA metabolic process;GO:0090304//nucleic acid metabolic process;GO:0006725//cellular aromatic compound …
MD16G1043500	1.38148	1.32456	1.26902	AP2-EREBP	Malus x domestica AP2 domain class transcription factor (AP2D43) mRNA, complete cds	K14638//solute carrier family 15 (peptide/histidine transporter), member 3/4;K13434//pathogenesis-related genes transcriptional activator PTI6+ko04626//Plant-pathogen interaction	XP_008368213.1|1.6e-196|PREDICTED: ethylene-responsive transcription factor ERF118-like [Malus domestica]
MD16G1047700	1.35149	1.22479	1.42848	AP2-EREBP	Hordeum vulgare subsp. vulgare mRNA for predicted protein, complete cds, clone: NIASHv2087M16	K09287//RAV-like factor	XP_008339704.1|9.0e-227|PREDICTED: AP2/ERF and B3 domain-containing transcription factor RAV1 [Malus domestica]	GO:0046483//heterocycle metabolic process;GO:0032774//RNA biosynthetic process;GO:0008152//metabolic process;GO:0044249//cellular biosynthetic process;GO:0019438//aromatic compound biosynthetic process;GO:0006725//cellular aromatic compound metabolic process;GO:0009059//macromolecule biosynthetic process;GO:0071704//organic substance metabolic process;GO:0009987//cellular process;GO:0090304//nucl…
MD16G1162800	-3.96499	-4.08517	-5.62297	AP2-EREBP	Malus x domestica AP2 domain class transcription factor (AP2D43) mRNA, complete cds	K09286//EREBP-like factor	NP_001315660.1|2.3e-156|ethylene-responsive transcription factor RAP2-3 [Malus domestica]	GO:0034645//cellular macromolecule biosynthetic process;GO:0009058//biosynthetic process;GO:0009059//macromolecule biosynthetic process;GO:1901576//organic substance biosynthetic process;GO:0044237//cellular metabolic process;GO:0006725//cellular aromatic compound metabolic process;GO:1901362//organic cyclic compound biosynthetic process;GO:0018130//heterocycle biosynthetic process;GO:0044271//ce…
MD16G1162900	-1.71049	-1.83825	-1.74193	AP2-EREBP	Malus x domestica AP2 domain class transcription factor (AP2D43) mRNA, complete cds	K09286//EREBP-like factor;K09286//EREBP-like factor	NP_001315660.1|5.3e-144|ethylene-responsive transcription factor RAP2-3 [Malus domestica]	GO:0009987//cellular process;GO:0009059//macromolecule biosynthetic process;GO:0046483//heterocycle metabolic process;GO:0006351//transcription, DNA-templated;GO:1901362//organic cyclic compound biosynthetic process;GO:0006807//nitrogen compound metabolic process;GO:0018130//heterocycle biosynthetic process;GO:0044249//cellular biosynthetic process;GO:0044271//cellular nitrogen compound biosynthe…
MD17G1220600	-10.5245	-9.45464	-9.00492	AP2-EREBP	Malus x domestica AP2 domain class transcription factor (AP2D43) mRNA, complete cds	K09286//EREBP-like factor	XP_008375424.1|9.1e-114|PREDICTED: ethylene-responsive transcription factor ERF003-like [Malus domestica]	GO:0034654//nucleobase-containing compound biosynthetic process;GO:0009059//macromolecule biosynthetic process;GO:0071704//organic substance metabolic process;GO:0010467//gene expression;GO:0006351//transcription, DNA-templated;GO:0044238//primary metabolic process;GO:0019438//aromatic compound biosynthetic process;GO:0090304//nucleic acid metabolic process;GO:0008152//metabolic process;GO:190136…
MD17G1244300	2.40202	3.3383	3.43279	AP2-EREBP	Malus x domestica AP2 domain class transcription factor (AP2D43) mRNA, complete cds	K09286//EREBP-like factor	XP_008342928.1|1.3e-263|PREDICTED: ethylene-responsive transcription factor ERF054-like [Malus domestica]
MD04G1064500	2.08204	2.15161	2.1072	MYB	disease resistance protein (TIR-NBS-LRR class), putative (best arabidopsis hit)	K09420//transcriptional activator Myb;K09420//transcriptional activator Myb;K09420//transcriptional activator Myb	XP_008369461.1|1.9e-260|PREDICTED: myb-like protein Q [Malus domestica]
MD15G1323500	-6.37504	-6.87036	-4.52356	MYB	disease resistance protein (TIR-NBS-LRR class), putative (best arabidopsis hit)	K09422//transcription factor MYB, plant	XP_008338578.1|3.0e-204|PREDICTED: transcription factor MYB39-like [Malus domestica]	GO:0005488//binding;GO:0003677//DNA binding;GO:0003676//nucleic acid binding;GO:1901363//heterocyclic compound binding;GO:0097159//organic cyclic compound binding;
MD00G1085300	4.42931	6.17564	6.18982	NAC	NAC domain containing protein 17 (best arabidopsis hit)	K00521//ferric-chelate reductase [EC:1.16.1.7];K16296//serine carboxypeptidase-like clade I [EC:3.4.16.-];K13126//polyadenylate-binding protein+ko03015//mRNA surveillance pathway+ko03018//RNA degradation+ko03013//RNA transport;K12862//pleiotropic regulator 1+ko03040//Spliceosome	XP_008371944.1|3.1e-222|PREDICTED: protein SOMBRERO [Malus domestica]
MD00G1117000	-9.0607	-7.9629	-5.77873	NAC	NAC domain containing protein 17 (best arabidopsis hit)	K00521//ferric-chelate reductase [EC:1.16.1.7];K16296//serine carboxypeptidase-like clade I [EC:3.4.16.-];K13126//polyadenylate-binding protein+ko03015//mRNA surveillance pathway+ko03018//RNA degradation+ko03013//RNA transport;K12862//pleiotropic regulator 1+ko03040//Spliceosome;K00521//ferric-chelate reductase [EC:1.16.1.7];K00521//ferric-chelate reductase [EC:1.16.1.7];K00521//ferric-chelate re…	XP_018499169.1|4.3e-229|PREDICTED: NAC domain-containing protein 7-like isoform X1 [Pyrus x bretschneideri]
MD00G1130200	-6.2817	-6.48113	-6.70506	NAC	NAC domain containing protein 90 (best arabidopsis hit); NBS-LRR disease resistance protein, putative, expressed (best rice hit)	K00521//ferric-chelate reductase [EC:1.16.1.7];K03094//S-phase kinase-associated protein 1+ko04141//Protein processing in endoplasmic reticulum+ko04120//Ubiquitin mediated proteolysis;K13126//polyadenylate-binding protein+ko03015//mRNA surveillance pathway+ko03018//RNA degradation+ko03013//RNA transport	XP_008365971.1|1.7e-199|PREDICTED: transcription factor JUNGBRUNNEN 1-like [Malus domestica]	GO:0031326//regulation of cellular biosynthetic process;GO:1901576//organic substance biosynthetic process;GO:0016070//RNA metabolic process;GO:0034654//nucleobase-containing compound biosynthetic process;GO:1903506//regulation of nucleic acid-templated transcription;GO:0006351//transcription, DNA-templated;GO:0044260//cellular macromolecule metabolic process;GO:0080090//regulation of primary met…
MD01G1092900	-1.61891	-2.38466	-2.64386	NAC	NAC domain containing protein 90 (best arabidopsis hit); NBS-LRR disease resistance protein, putative, expressed (best rice hit)	K00521//ferric-chelate reductase [EC:1.16.1.7]	XP_008360046.1|5.4e-189|PREDICTED: NAC domain-containing protein 83-like [Malus domestica]
MD01G1093500	-2.84592	-3.01217	-2.98538	NAC	NAC domain containing protein 90 (best arabidopsis hit); NBS-LRR disease resistance protein, putative, expressed (best rice hit)	K00521//ferric-chelate reductase [EC:1.16.1.7]	XP_008354053.1|2.3e-119|PREDICTED: NAC domain-containing protein 91-like [Malus domestica]
MD01G1093700	-2.96963	-6.10852	-6.18982	NAC	NAC domain containing protein 90 (best arabidopsis hit); NBS-LRR disease resistance protein, putative, expressed (best rice hit)	K00521//ferric-chelate reductase [EC:1.16.1.7];K13126//polyadenylate-binding protein+ko03015//mRNA surveillance pathway+ko03018//RNA degradation+ko03013//RNA transport	XP_008347728.1|1.4e-134|PREDICTED: protein NTM1-like 9 [Malus domestica]
MD01G1094700	3.36632	3.39593	3.24431	NAC	NAC domain containing protein 90 (best arabidopsis hit); NBS-LRR disease resistance protein, putative, expressed (best rice hit)	K00521//ferric-chelate reductase [EC:1.16.1.7];K00521//ferric-chelate reductase [EC:1.16.1.7];K22683//aspartyl protease family protein [EC:3.4.23.-]	XP_008360406.1|3.4e-310|PREDICTED: NAC domain-containing protein 5-like isoform X1 [Malus domestica]
MD01G1229900	-2.189	-2.40791	-2.28893	NAC	NAC domain containing protein 17 (best arabidopsis hit)	K00521//ferric-chelate reductase [EC:1.16.1.7];K13126//polyadenylate-binding protein+ko03015//mRNA surveillance pathway+ko03018//RNA degradation+ko03013//RNA transport;K16296//serine carboxypeptidase-like clade I [EC:3.4.16.-]	XP_008381552.1|0.0e+00|PREDICTED: NAC domain-containing protein 91-like [Malus domestica]	GO:0046483//heterocycle metabolic process;GO:0010468//regulation of gene expression;GO:0044249//cellular biosynthetic process;GO:0060255//regulation of macromolecule metabolic process;GO:0010467//gene expression;GO:0090304//nucleic acid metabolic process;GO:2000112//regulation of cellular macromolecule biosynthetic process;GO:0016070//RNA metabolic process;GO:0050789//regulation of biological pro…
MD03G1148500	-3	-1.72698	-2.47393	NAC	NAC domain containing protein 90 (best arabidopsis hit); NBS-LRR disease resistance protein, putative, expressed (best rice hit)	K00521//ferric-chelate reductase [EC:1.16.1.7];K13126//polyadenylate-binding protein+ko03015//mRNA surveillance pathway+ko03018//RNA degradation+ko03013//RNA transport	XP_017183865.1|1.5e-145|PREDICTED: NAC domain-containing protein 90-like [Malus domestica]	GO:0018130//heterocycle biosynthetic process;GO:0019219//regulation of nucleobase-containing compound metabolic process;GO:0010556//regulation of macromolecule biosynthetic process;GO:0006725//cellular aromatic compound metabolic process;GO:0046483//heterocycle metabolic process;GO:0044249//cellular biosynthetic process;GO:0043170//macromolecule metabolic process;GO:0006351//transcription, DNA-te…
MD03G1222700	1.12621	1.13382	1.16997	NAC	NAC domain containing protein 17 (best arabidopsis hit)	K00521//ferric-chelate reductase [EC:1.16.1.7];K13126//polyadenylate-binding protein+ko03015//mRNA surveillance pathway+ko03018//RNA degradation+ko03013//RNA transport;K16296//serine carboxypeptidase-like clade I [EC:3.4.16.-];K05941//glutathione gamma-glutamylcysteinyltransferase [EC:2.3.2.15]	XP_008345087.1|4.4e-200|PREDICTED: NAC domain-containing protein 72-like [Malus domestica]
MD05G1005500	-4.11042	-5.46489	-4.43911	NAC	NAC domain containing protein 17 (best arabidopsis hit)	K00521//ferric-chelate reductase [EC:1.16.1.7]	XP_008346421.1|1.8e-99|PREDICTED: protein BEARSKIN2-like [Malus domestica]	GO:0051252//regulation of RNA metabolic process;GO:0044237//cellular metabolic process;GO:0010468//regulation of gene expression;GO:0006725//cellular aromatic compound metabolic process;GO:0009058//biosynthetic process;GO:0009059//macromolecule biosynthetic process;GO:0006351//transcription, DNA-templated;GO:0019438//aromatic compound biosynthetic process;GO:0044238//primary metabolic process;GO:…
MD05G1029800	-1.53033	-1.63072	-1.92758	NAC	NAC domain containing protein 17 (best arabidopsis hit)	K00521//ferric-chelate reductase [EC:1.16.1.7];K13126//polyadenylate-binding protein+ko03015//mRNA surveillance pathway+ko03018//RNA degradation+ko03013//RNA transport	XP_008369167.1|3.5e-238|PREDICTED: NAC domain-containing protein 82-like [Malus domestica]	GO:1901576//organic substance biosynthetic process;GO:0046483//heterocycle metabolic process;GO:2000112//regulation of cellular macromolecule biosynthetic process;GO:0032774//RNA biosynthetic process;GO:0019219//regulation of nucleobase-containing compound metabolic process;GO:0016070//RNA metabolic process;GO:0034654//nucleobase-containing compound biosynthetic process;GO:1901362//organic cyclic…
MD05G1195300	-4.1964	-4.14975	-4.57289	NAC	NAC domain containing protein 17 (best arabidopsis hit)	K00521//ferric-chelate reductase [EC:1.16.1.7];K05941//glutathione gamma-glutamylcysteinyltransferase [EC:2.3.2.15];K13126//polyadenylate-binding protein+ko03015//mRNA surveillance pathway+ko03018//RNA degradation+ko03013//RNA transport;K16296//serine carboxypeptidase-like clade I [EC:3.4.16.-]	XP_009336141.1|5.5e-158|PREDICTED: NAC domain-containing protein 21/22-like [Pyrus x bretschneideri]	GO:0019219//regulation of nucleobase-containing compound metabolic process;GO:0034654//nucleobase-containing compound biosynthetic process;GO:0009889//regulation of biosynthetic process;GO:0031323//regulation of cellular metabolic process;GO:0080090//regulation of primary metabolic process;GO:0046483//heterocycle metabolic process;GO:1903506//regulation of nucleic acid-templated transcription;GO:…
MD06G1031700	-3.90689	-5.52356	-4.8413	NAC	NAC domain containing protein 17 (best arabidopsis hit)	K00521//ferric-chelate reductase [EC:1.16.1.7];K13126//polyadenylate-binding protein+ko03015//mRNA surveillance pathway+ko03018//RNA degradation+ko03013//RNA transport;K12862//pleiotropic regulator 1+ko03040//Spliceosome;K03094//S-phase kinase-associated protein 1+ko04141//Protein processing in endoplasmic reticulum+ko04120//Ubiquitin mediated proteolysis	XP_008373551.1|5.1e-220|PREDICTED: NAC domain-containing protein 86 [Malus domestica]
MD06G1196100	-2.33297	-2.65674	-2.82782	NAC	NAC domain containing protein 17 (best arabidopsis hit)	K00521//ferric-chelate reductase [EC:1.16.1.7];K13126//polyadenylate-binding protein+ko03015//mRNA surveillance pathway+ko03018//RNA degradation+ko03013//RNA transport;K16296//serine carboxypeptidase-like clade I [EC:3.4.16.-];K05941//glutathione gamma-glutamylcysteinyltransferase [EC:2.3.2.15]	XP_008374563.1|2.7e-216|PREDICTED: NAC domain-containing protein 100-like [Malus domestica]
MD06G1216500	-1.88897	-2.19621	-2.27942	NAC	NAC domain containing protein 17 (best arabidopsis hit)	K00521//ferric-chelate reductase [EC:1.16.1.7];K13126//polyadenylate-binding protein+ko03015//mRNA surveillance pathway+ko03018//RNA degradation+ko03013//RNA transport;K16296//serine carboxypeptidase-like clade I [EC:3.4.16.-];K12862//pleiotropic regulator 1+ko03040//Spliceosome	XP_008374753.1|8.3e-219|PREDICTED: protein CUP-SHAPED COTYLEDON 1 [Malus domestica]
MD07G1163400	-1.17688	-1.51457	-1.56071	NAC	NAC domain containing protein 90 (best arabidopsis hit); NBS-LRR disease resistance protein, putative, expressed (best rice hit)	K00521//ferric-chelate reductase [EC:1.16.1.7];K13126//polyadenylate-binding protein+ko03015//mRNA surveillance pathway+ko03018//RNA degradation+ko03013//RNA transport	XP_008356980.1|2.5e-295|PREDICTED: NAC domain-containing protein 69-like isoform X2 [Malus domestica]
MD09G1053700	-1.46401	-1.62329	-1.74347	NAC	NAC domain containing protein 17 (best arabidopsis hit)	K00521//ferric-chelate reductase [EC:1.16.1.7];K13126//polyadenylate-binding protein+ko03015//mRNA surveillance pathway+ko03018//RNA degradation+ko03013//RNA transport;K16296//serine carboxypeptidase-like clade I [EC:3.4.16.-];K05941//glutathione gamma-glutamylcysteinyltransferase [EC:2.3.2.15]	ACI13682.1|5.7e-210|NAC domain protein [Malus domestica]	GO:1901362//organic cyclic compound biosynthetic process;GO:0019219//regulation of nucleobase-containing compound metabolic process;GO:0050794//regulation of cellular process;GO:0097659//nucleic acid-templated transcription;GO:0051252//regulation of RNA metabolic process;GO:0009987//cellular process;GO:0044237//cellular metabolic process;GO:0071704//organic substance metabolic process;GO:0010467/…
MD09G1147500	1.22705	1.13	1.0627	NAC	NAC domain containing protein 90 (best arabidopsis hit); NBS-LRR disease resistance protein, putative, expressed (best rice hit)	K00521//ferric-chelate reductase [EC:1.16.1.7];K03094//S-phase kinase-associated protein 1+ko04141//Protein processing in endoplasmic reticulum+ko04120//Ubiquitin mediated proteolysis	XP_008380332.1|4.4e-184|PREDICTED: transcription factor JUNGBRUNNEN 1-like [Malus domestica]
MD10G1182600	1.81615	1.41023	1.43904	NAC	NAC domain containing protein 17 (best arabidopsis hit)	K00521//ferric-chelate reductase [EC:1.16.1.7];K05941//glutathione gamma-glutamylcysteinyltransferase [EC:2.3.2.15];K13126//polyadenylate-binding protein+ko03015//mRNA surveillance pathway+ko03018//RNA degradation+ko03013//RNA transport;K16296//serine carboxypeptidase-like clade I [EC:3.4.16.-];K00521//ferric-chelate reductase [EC:1.16.1.7];K05941//glutathione gamma-glutamylcysteinyltransferase […	XP_008382854.1|1.5e-163|PREDICTED: protein CUP-SHAPED COTYLEDON 3 [Malus domestica]	GO:0009059//macromolecule biosynthetic process;GO:0010556//regulation of macromolecule biosynthetic process;GO:0034654//nucleobase-containing compound biosynthetic process;GO:0051252//regulation of RNA metabolic process;GO:0010467//gene expression;GO:0006139//nucleobase-containing compound metabolic process;GO:0050794//regulation of cellular process;GO:0018130//heterocycle biosynthetic process;GO…
MD10G1220600	7.06224	9.10591	6.50593	NAC	NAC domain containing protein 17 (best arabidopsis hit)	K00521//ferric-chelate reductase [EC:1.16.1.7];K16296//serine carboxypeptidase-like clade I [EC:3.4.16.-];K13126//polyadenylate-binding protein+ko03015//mRNA surveillance pathway+ko03018//RNA degradation+ko03013//RNA transport;K12862//pleiotropic regulator 1+ko03040//Spliceosome;K03549//KUP system potassium uptake protein;K03006//DNA-directed RNA polymerase II subunit RPB1 [EC:2.7.7.6]+ko03020//R…	XP_017190359.1|9.4e-223|PREDICTED: protein SOMBRERO-like isoform X2 [Malus domestica]
MD10G1238200	2.16308	2.22911	2.38858	NAC	NAC domain containing protein 90 (best arabidopsis hit); NBS-LRR disease resistance protein, putative, expressed (best rice hit)	K00521//ferric-chelate reductase [EC:1.16.1.7];K03094//S-phase kinase-associated protein 1+ko04141//Protein processing in endoplasmic reticulum+ko04120//Ubiquitin mediated proteolysis;K13126//polyadenylate-binding protein+ko03015//mRNA surveillance pathway+ko03018//RNA degradation+ko03013//RNA transport;K16296//serine carboxypeptidase-like clade I [EC:3.4.16.-];K00521//ferric-chelate reductase [E…	XP_008383340.1|1.8e-175|PREDICTED: transcription factor JUNGBRUNNEN 1-like [Malus domestica]
MD11G1167900	-3.54432	-5.30012	-5.42626	NAC	NAC domain containing protein 90 (best arabidopsis hit); NBS-LRR disease resistance protein, putative, expressed (best rice hit)	K00521//ferric-chelate reductase [EC:1.16.1.7];K13126//polyadenylate-binding protein+ko03015//mRNA surveillance pathway+ko03018//RNA degradation+ko03013//RNA transport	XP_008391138.1|4.9e-144|PREDICTED: NAC domain-containing protein 90-like [Malus domestica]	GO:0065007//biological regulation;GO:0044237//cellular metabolic process;GO:1901362//organic cyclic compound biosynthetic process;GO:0080090//regulation of primary metabolic process;GO:0010467//gene expression;GO:0009889//regulation of biosynthetic process;GO:0034641//cellular nitrogen compound metabolic process;GO:0009059//macromolecule biosynthetic process;GO:0044271//cellular nitrogen compound…
MD11G1239900	-4.90689	-5.29624	-6.94056	NAC	NAC domain containing protein 17 (best arabidopsis hit)	K00521//ferric-chelate reductase [EC:1.16.1.7];K13126//polyadenylate-binding protein+ko03015//mRNA surveillance pathway+ko03018//RNA degradation+ko03013//RNA transport;K16296//serine carboxypeptidase-like clade I [EC:3.4.16.-];K05941//glutathione gamma-glutamylcysteinyltransferase [EC:2.3.2.15]	XP_008386130.1|7.3e-224|PREDICTED: NAC transcription factor 56-like [Malus domestica]	GO:1901360//organic cyclic compound metabolic process;GO:0080090//regulation of primary metabolic process;GO:0006725//cellular aromatic compound metabolic process;GO:0044238//primary metabolic process;GO:0019219//regulation of nucleobase-containing compound metabolic process;GO:0006807//nitrogen compound metabolic process;GO:0010556//regulation of macromolecule biosynthetic process;GO:0009987//ce…
MD13G1063900	-1.24286	-1.48172	-1.83198	NAC	NAC domain containing protein 90 (best arabidopsis hit); NBS-LRR disease resistance protein, putative, expressed (best rice hit)		AGS08769.1|4.7e-130|NAC domain protein [Malus hupehensis]
MD13G1069200	3.45851	3.40522	3.40574	NAC	NAC domain containing protein 17 (best arabidopsis hit)	K00521//ferric-chelate reductase [EC:1.16.1.7];K13126//polyadenylate-binding protein+ko03015//mRNA surveillance pathway+ko03018//RNA degradation+ko03013//RNA transport;K16296//serine carboxypeptidase-like clade I [EC:3.4.16.-];K03094//S-phase kinase-associated protein 1+ko04141//Protein processing in endoplasmic reticulum+ko04120//Ubiquitin mediated proteolysis;K00521//ferric-chelate reductase [E…	NP_001280939.1|6.7e-166|NAC transcription factor 29-like [Malus domestica]	GO:0050789//regulation of biological process;GO:0016070//RNA metabolic process;GO:0080090//regulation of primary metabolic process;GO:0050794//regulation of cellular process;GO:0051171//regulation of nitrogen compound metabolic process;GO:0043170//macromolecule metabolic process;GO:0031323//regulation of cellular metabolic process;GO:0010467//gene expression;GO:0065007//biological regulation;GO:0…
MD14G1001200	-1.81605	-2.10544	-2.32947	NAC	NAC domain containing protein 17 (best arabidopsis hit)	K00521//ferric-chelate reductase [EC:1.16.1.7];K13126//polyadenylate-binding protein+ko03015//mRNA surveillance pathway+ko03018//RNA degradation+ko03013//RNA transport;K16296//serine carboxypeptidase-like clade I [EC:3.4.16.-];K05941//glutathione gamma-glutamylcysteinyltransferase [EC:2.3.2.15]	NP_001315792.1|6.6e-288|NAC domain-containing protein 77-like [Malus domestica]	GO:0051171//regulation of nitrogen compound metabolic process;GO:0019222//regulation of metabolic process;GO:0006139//nucleobase-containing compound metabolic process;GO:0010467//gene expression;GO:0031323//regulation of cellular metabolic process;GO:0032774//RNA biosynthetic process;GO:0034645//cellular macromolecule biosynthetic process;GO:0071704//organic substance metabolic process;GO:0009987…
MD14G1226900	-3.31646	-3.27053	-2.95308	NAC	NAC domain containing protein 17 (best arabidopsis hit)	K00521//ferric-chelate reductase [EC:1.16.1.7];K13126//polyadenylate-binding protein+ko03015//mRNA surveillance pathway+ko03018//RNA degradation+ko03013//RNA transport;K16296//serine carboxypeptidase-like clade I [EC:3.4.16.-];K05941//glutathione gamma-glutamylcysteinyltransferase [EC:2.3.2.15]	XP_008393314.1|3.3e-213|PREDICTED: protein CUP-SHAPED COTYLEDON 1-like [Malus domestica]	GO:0006355//regulation of transcription, DNA-templated;GO:1901360//organic cyclic compound metabolic process;GO:0018130//heterocycle biosynthetic process;GO:0044237//cellular metabolic process;GO:0009059//macromolecule biosynthetic process;GO:0031326//regulation of cellular biosynthetic process;GO:0006725//cellular aromatic compound metabolic process;GO:0090304//nucleic acid metabolic process;GO:…
MD15G1415700	-4.87447	-7.71425	-7.70736	NAC	NAC domain containing protein 90 (best arabidopsis hit); NBS-LRR disease resistance protein, putative, expressed (best rice hit)	K00521//ferric-chelate reductase [EC:1.16.1.7];K13126//polyadenylate-binding protein+ko03015//mRNA surveillance pathway+ko03018//RNA degradation+ko03013//RNA transport	NP_001315771.1|1.0e-117|NAC domain-containing protein 104-like [Malus domestica]	GO:0032774//RNA biosynthetic process;GO:2000112//regulation of cellular macromolecule biosynthetic process;GO:0090304//nucleic acid metabolic process;GO:0019438//aromatic compound biosynthetic process;GO:0006351//transcription, DNA-templated;GO:0044271//cellular nitrogen compound biosynthetic process;GO:0009987//cellular process;GO:0018130//heterocycle biosynthetic process;GO:0006725//cellular ar…
MD16G1062600	-4.70044	-3.36923	-6.22882	NAC	NAC domain containing protein 90 (best arabidopsis hit); NBS-LRR disease resistance protein, putative, expressed (best rice hit)	K00521//ferric-chelate reductase [EC:1.16.1.7]	XP_008361771.1|3.0e-126|PREDICTED: NAC transcription factor 29-like [Malus domestica]
MD16G1276900	-2.80735	-2.5502	-2.97728	NAC	NAC domain containing protein 17 (best arabidopsis hit)	K00521//ferric-chelate reductase [EC:1.16.1.7];K13126//polyadenylate-binding protein+ko03015//mRNA surveillance pathway+ko03018//RNA degradation+ko03013//RNA transport;K12862//pleiotropic regulator 1+ko03040//Spliceosome;K03094//S-phase kinase-associated protein 1+ko04141//Protein processing in endoplasmic reticulum+ko04120//Ubiquitin mediated proteolysis	XP_008341070.1|3.4e-125|PREDICTED: NAC domain-containing protein 86-like [Malus domestica]
MD17G1051600	-1.12889	-1.33008	-1.27249	NAC	NAC domain containing protein 17 (best arabidopsis hit)	K00521//ferric-chelate reductase [EC:1.16.1.7];K13126//polyadenylate-binding protein+ko03015//mRNA surveillance pathway+ko03018//RNA degradation+ko03013//RNA transport;K16296//serine carboxypeptidase-like clade I [EC:3.4.16.-];K05941//glutathione gamma-glutamylcysteinyltransferase [EC:2.3.2.15]	XP_008341588.1|5.3e-208|PREDICTED: NAC domain-containing protein 100 [Malus domestica]	GO:0050789//regulation of biological process;GO:0044237//cellular metabolic process;GO:0065007//biological regulation;GO:1901360//organic cyclic compound metabolic process;GO:1903506//regulation of nucleic acid-templated transcription;GO:0006355//regulation of transcription, DNA-templated;GO:0046483//heterocycle metabolic process;GO:0032774//RNA biosynthetic process;GO:0016070//RNA metabolic proc…
MD17G1134400	-3.44912	-3.14569	-2.8905	NAC	NAC domain containing protein 90 (best arabidopsis hit); NBS-LRR disease resistance protein, putative, expressed (best rice hit)	K00521//ferric-chelate reductase [EC:1.16.1.7];K03094//S-phase kinase-associated protein 1+ko04141//Protein processing in endoplasmic reticulum+ko04120//Ubiquitin mediated proteolysis;K13126//polyadenylate-binding protein+ko03015//mRNA surveillance pathway+ko03018//RNA degradation+ko03013//RNA transport	XP_008342485.1|2.8e-180|PREDICTED: transcription factor JUNGBRUNNEN 1-like [Malus domestica]
MD01G1071300	1.51029	1.6327	1.71505	WRKY	Populus trichocarpa clone 196822 TIR-NBS-TIR-TIR-WRKY type disease resistance protein mRNA, complete cds.	K13425//WRKY transcription factor 22+ko04016//MAPK signaling pathway - plant+ko04626//Plant-pathogen interaction	XP_008345081.1|1.9e-202|PREDICTED: WRKY transcription factor 22 [Malus domestica]
MD03G1292900	-5.26679	-8.44294	-7.83289	WRKY	Disease resistance protein (TIR-NBS-LRR class) (best arabidopsis hit)	K13425//WRKY transcription factor 22+ko04016//MAPK signaling pathway - plant+ko04626//Plant-pathogen interaction;K18835//WRKY transcription factor 2+ko04626//Plant-pathogen interaction	XP_008369035.1|3.4e-147|PREDICTED: probable WRKY transcription factor 35 [Malus domestica]	GO:0044238//primary metabolic process;GO:1901360//organic cyclic compound metabolic process;GO:0032774//RNA biosynthetic process;GO:0010467//gene expression;GO:0044260//cellular macromolecule metabolic process;GO:0006139//nucleobase-containing compound metabolic process;GO:0018130//heterocycle biosynthetic process;GO:0071704//organic substance metabolic process;GO:0034645//cellular macromolecule …
MD05G1265200	2.45279	2.58618	2.59721	WRKY	Populus trichocarpa clone 196822 TIR-NBS-TIR-TIR-WRKY type disease resistance protein mRNA, complete cds.	K13425//WRKY transcription factor 22+ko04016//MAPK signaling pathway - plant+ko04626//Plant-pathogen interaction	XP_008367402.1|5.2e-293|PREDICTED: probable WRKY transcription factor 14 [Malus domestica]
MD07G1131400	2.03833	2.23362	2.41684	WRKY	Populus trichocarpa clone 196822 TIR-NBS-TIR-TIR-WRKY type disease resistance protein mRNA, complete cds.	K13425//WRKY transcription factor 22+ko04016//MAPK signaling pathway - plant+ko04626//Plant-pathogen interaction	XP_008347124.1|2.0e-200|PREDICTED: WRKY transcription factor 22-like [Malus domestica]
MD09G1224500	-2.2401	-1.94618	-2.17249	WRKY	Disease resistance protein (TIR-NBS-LRR class) (best arabidopsis hit)	K18834//WRKY transcription factor 1+ko04626//Plant-pathogen interaction	XP_008392469.1|9.5e-180|PREDICTED: probable WRKY transcription factor 40 [Malus domestica]
MD09G1235100	2.64976	2.47409	2.34674	WRKY	Populus trichocarpa clone 196822 TIR-NBS-TIR-TIR-WRKY type disease resistance protein mRNA, complete cds.	K13425//WRKY transcription factor 22+ko04016//MAPK signaling pathway - plant+ko04626//Plant-pathogen interaction	XP_008381191.1|1.5e-143|PREDICTED: probable WRKY transcription factor 69 [Malus domestica]
MD10G1243000	-2.97633	-2.60197	-2.91345	WRKY	Populus trichocarpa clone 196822 TIR-NBS-TIR-TIR-WRKY type disease resistance protein mRNA, complete cds.	K13425//WRKY transcription factor 22+ko04016//MAPK signaling pathway - plant+ko04626//Plant-pathogen interaction	XP_008383367.1|8.6e-294|PREDICTED: probable WRKY transcription factor 14 [Malus domestica]
MD10G1275800	2.40451	1.68148	2.04603	WRKY	Populus trichocarpa clone 196822 TIR-NBS-TIR-TIR-WRKY type disease resistance protein mRNA, complete cds.	K13425//WRKY transcription factor 22+ko04016//MAPK signaling pathway - plant+ko04626//Plant-pathogen interaction	NP_001280782.1|2.9e-154|probable WRKY transcription factor 65 [Malus domestica]	GO:0009058//biosynthetic process;GO:0044271//cellular nitrogen compound biosynthetic process;GO:0006351//transcription, DNA-templated;GO:0034645//cellular macromolecule biosynthetic process;GO:0071704//organic substance metabolic process;GO:0019438//aromatic compound biosynthetic process;GO:1901360//organic cyclic compound metabolic process;GO:1901576//organic substance biosynthetic process;GO:00…
MD17G1223100	-1.60105	-1.77138	-1.85704	WRKY	Disease resistance protein (TIR-NBS-LRR class) (best arabidopsis hit)	K18834//WRKY transcription factor 1+ko04626//Plant-pathogen interaction	XP_008342807.1|1.8e-180|PREDICTED: probable WRKY transcription factor 40 [Malus domestica]
MD02G1136100	4.30294	4.66598	4.59202	zinc finger protein	GATA transcription factor 2 (best arabidopsis hit)	K21630//GATA-type zinc finger protein 1;K17895//GATA-binding protein 3	XP_008337889.2|8.0e-196|PREDICTED: GATA transcription factor 5 [Malus domestica]	GO:1901362//organic cyclic compound biosynthetic process;GO:0045893//positive regulation of transcription, DNA-templated;GO:0065007//biological regulation;GO:2001141//regulation of RNA biosynthetic process;GO:0009987//cellular process;GO:0009891//positive regulation of biosynthetic process;GO:0009893//positive regulation of metabolic process;GO:0006725//cellular aromatic compound metabolic proces…
MD07G1173900	-1.13047	-1.6689	-2.14042	zinc finger protein	GATA transcription factor 2 (best arabidopsis hit)	K17895//GATA-binding protein 3;K21630//GATA-type zinc finger protein 1	XP_008347480.1|3.2e-201|PREDICTED: GATA transcription factor 8-like [Malus domestica]	GO:0044249//cellular biosynthetic process;GO:0043170//macromolecule metabolic process;GO:0031323//regulation of cellular metabolic process;GO:0044260//cellular macromolecule metabolic process;GO:0044237//cellular metabolic process;GO:0034654//nucleobase-containing compound biosynthetic process;GO:0045935//positive regulation of nucleobase-containing compound metabolic process;GO:0006355//regulati…
MD10G1064300	-3.08092	-4.10483	-4.0268	zinc finger protein	GATA transcription factor 2 (best arabidopsis hit)	K21630//GATA-type zinc finger protein 1;K17895//GATA-binding protein 3	NP_001280850.1|1.7e-186|GATA transcription factor 5-like [Malus domestica]	GO:0044249//cellular biosynthetic process;GO:0043170//macromolecule metabolic process;GO:0019219//regulation of nucleobase-containing compound metabolic process;GO:0010468//regulation of gene expression;GO:0050789//regulation of biological process;GO:0006139//nucleobase-containing compound metabolic process;GO:0050794//regulation of cellular process;GO:0048518//positive regulation of biological p…
MD15G1249700	2.16319	2.05745	2.2571	zinc finger protein	GATA transcription factor 2 (best arabidopsis hit)	K21630//GATA-type zinc finger protein 1;K17895//GATA-binding protein 3;K21630//GATA-type zinc finger protein 1;K17895//GATA-binding protein 3	NP_001315767.1|9.3e-190|GATA transcription factor 5-like [Malus domestica]	GO:0043170//macromolecule metabolic process;GO:0009889//regulation of biosynthetic process;GO:0034641//cellular nitrogen compound metabolic process;GO:0006139//nucleobase-containing compound metabolic process;GO:0048522//positive regulation of cellular process;GO:0010467//gene expression;GO:1901360//organic cyclic compound metabolic process;GO:0080090//regulation of primary metabolic process;GO:0…
MD15G1442300	1.16055	1.26839	1.13035	zinc finger protein	Selaginella moellendorffii hypothetical protein, mRNA	K08819//cyclin-dependent kinase 12/13 [EC:2.7.11.22 2.7.11.23];K14486//auxin response factor+ko04075//Plant hormone signal transduction;K08819//cyclin-dependent kinase 12/13 [EC:2.7.11.22 2.7.11.23];K12836//splicing factor U2AF 35 kDa subunit+ko03040//Spliceosome;K08819//cyclin-dependent kinase 12/13 [EC:2.7.11.22 2.7.11.23];K12836//splicing factor U2AF 35 kDa subunit+ko03040//Spliceosome;K08819/…	XP_008363366.1|0.0e+00|PREDICTED: zinc finger CCCH domain-containing protein 5 isoform X1 [Malus domestica]
MD17G1107000	-2.4737	-2.20396	-2.23756	zinc finger protein	Brassica rapa subsp. pekinensis isolate BrTNL50 disease resistance protein gene, complete cds.	K23048//RING finger protein unkempt;K13832//3-dehydroquinate dehydratase / shikimate dehydrogenase [EC:4.2.1.10 1.1.1.25]+ko01230//Biosynthesis of amino acids+ko01100//Metabolic pathways+ko01110//Biosynthesis of secondary metabolites+ko00400//Phenylalanine, tyrosine and tryptophan biosynthesis	XP_008342144.1|5.9e-284|PREDICTED: zinc finger CCCH domain-containing protein 3 [Malus domestica]	GO:0043167//ion binding;GO:0046872//metal ion binding;GO:0005488//binding;GO:0043169//cation binding;
MD12G1128200	1.7625	2.03814	1.60266	zinc finger protein	TTF-type zinc finger protein with HAT dimerisation domain (best arabidopsis hit)	K02925//large subunit ribosomal protein L3e+ko03010//Ribosome;K12524//bifunctional aspartokinase / homoserine dehydrogenase 1 [EC:2.7.2.4 1.1.1.3]+ko00300//Lysine biosynthesis+ko01230//Biosynthesis of amino acids+ko01100//Metabolic pathways+ko01110//Biosynthesis of secondary metabolites+ko00261//Monobactam biosynthesis+ko00260//Glycine, serine and threonine metabolism+ko00270//Cysteine and methio…	XP_008338143.1|1.2e-301|PREDICTED: zinc finger MYM-type protein 1-like [Malus domestica]
